# Supplementary material for: A rare codon-based translational program of cell proliferation
Source: Genome Biol. 2020 Feb 27;21:44. doi: 10.1186/s13059-020-1943-5 (PMC7045563; doi:10.1186/s13059-020-1943-5)
Supplement: Supplementary file 2 — Additional file 2: Table S1. Codon usage of different gene sets (G1-specific, G2M-specific and All genes). [file 13059_2020_1943_MOESM2_ESM.xlsx]

## Sheet: cc-manuscript-v2-additional-fil
Table S1. Codon usage of different gene sets (G1-specific, G2M-specific and All genes)
Codon	Mean codon usage (G2M genes)	Std. deviation codon usage (G2M genes)	Std. error mean codon usage (G2M genes)	Mean codon usage (G1 genes)	Std. deviation codon usage (G1 genes)	Std. error mean codon usage (G1 genes)	Mean codon usage (All genes)	Std. deviation codon usage (All genes)	Std. error mean codon usage (All genes)
TTT	0.496446	0.206014	0.00869791	0.404153	0.173762	0.00864501	0.43635	0.197296	0.00114101
TTC	0.503554	0.206014	0.00869791	0.595847	0.173762	0.00864501	0.56365	0.197296	0.00114101
TTA	0.0893748	0.0772545	0.00326169	0.0528118	0.0559548	0.00278386	0.0681814	0.067306	0.000389247
TTG	0.14751	0.0777316	0.00328183	0.121122	0.0629625	0.0031325	0.134182	0.0740555	0.000428281
TCT	0.207893	0.105907	0.00447141	0.177679	0.0762342	0.00379279	0.193225	0.0999968	0.000578306
TCC	0.193752	0.099827	0.0042147	0.2355	0.102035	0.00507645	0.219085	0.102497	0.000592763
TCA	0.15156	0.0818229	0.00345456	0.126198	0.0656919	0.00326829	0.141072	0.0861748	0.00049837
TCG	0.0568073	0.0612767	0.00258711	0.0538513	0.0437628	0.00217728	0.0549906	0.0619325	0.000358171
TAT	0.446704	0.211819	0.00894299	0.381377	0.174727	0.008693	0.424111	0.213083	0.00123231
TAC	0.553296	0.211819	0.00894299	0.618623	0.174727	0.008693	0.575889	0.213083	0.00123231
TGT	0.507735	0.241336	0.0101892	0.444915	0.184061	0.00915737	0.474317	0.232622	0.00134531
TGC	0.492265	0.241336	0.0101892	0.555085	0.184061	0.00915737	0.525683	0.232622	0.00134531
TGG	1	0	0	1	0	0	1	0	0
CTT	0.145741	0.0863972	0.00364769	0.115698	0.0708163	0.00352324	0.134581	0.0830516	0.000480308
CTC	0.171463	0.0878749	0.00371008	0.210067	0.086344	0.00429577	0.195601	0.0897508	0.000519051
CTA	0.0858389	0.0560838	0.00236786	0.0709353	0.0443715	0.00220757	0.0790581	0.0547912	0.000316871
CTG	0.360072	0.146698	0.00619361	0.429365	0.129506	0.00644318	0.388396	0.144602	0.000836266
CCT	0.323517	0.132252	0.00558366	0.298752	0.113107	0.00562729	0.303113	0.135401	0.000783055
CCC	0.267453	0.141073	0.0059561	0.328614	0.122104	0.00607492	0.301764	0.147811	0.00085483
CCA	0.296948	0.12445	0.00525426	0.270938	0.114851	0.00571407	0.290566	0.140818	0.000814384
CCG	0.112082	0.0988295	0.00417258	0.101696	0.0800719	0.00398373	0.104557	0.104062	0.000601819
CAT	0.449673	0.218786	0.00923716	0.362438	0.179403	0.00892562	0.407526	0.220788	0.00127687
CAC	0.550327	0.218786	0.00923716	0.637562	0.179403	0.00892562	0.592474	0.220788	0.00127687
CAA	0.273581	0.164351	0.00693892	0.23902	0.130563	0.00649577	0.264675	0.168151	0.000972459
CAG	0.726419	0.164351	0.00693892	0.76098	0.130563	0.00649577	0.735325	0.168151	0.000972459
CGT	0.0825265	0.0720691	0.00304276	0.0824396	0.0680051	0.00338338	0.0819883	0.0779043	0.00045054
CGC	0.144375	0.122705	0.00518059	0.179668	0.11741	0.00584135	0.161493	0.134552	0.000778145
CGA	0.128656	0.081509	0.00344131	0.117457	0.0706938	0.00351715	0.116705	0.0872448	0.000504558
CGG	0.177447	0.112801	0.00476244	0.195661	0.106074	0.00527736	0.176348	0.119724	0.000692394
ATT	0.371642	0.177944	0.00751282	0.300697	0.129968	0.00646615	0.325826	0.166055	0.000960336
ATC	0.451408	0.226422	0.00955954	0.565577	0.175134	0.00871324	0.514208	0.212719	0.00123021
ATA	0.176951	0.139783	0.00590164	0.133726	0.105263	0.00523702	0.159966	0.131776	0.000762094
ATG	1	0	0	1	0	0	1	0	0
ACT	0.273046	0.136971	0.00578293	0.238613	0.115583	0.00575048	0.251354	0.132261	0.000764899
ACC	0.313781	0.145902	0.00615999	0.385839	0.135911	0.00676182	0.349494	0.155357	0.000898466
ACA	0.300986	0.130073	0.00549167	0.263136	0.108741	0.00541004	0.289295	0.136783	0.00079105
ACG	0.112187	0.0978329	0.00413051	0.112412	0.0878331	0.00436986	0.109857	0.0993789	0.000574733
AAT	0.452871	0.199564	0.0084256	0.383084	0.169523	0.00843411	0.416952	0.197856	0.00114425
AAC	0.547129	0.199564	0.0084256	0.616916	0.169523	0.00843411	0.583048	0.197856	0.00114425
AAA	0.401542	0.15996	0.0067535	0.340809	0.161231	0.00802154	0.381861	0.17884	0.00103428
AAG	0.598458	0.15996	0.0067535	0.659191	0.161231	0.00802154	0.618139	0.17884	0.00103428
AGT	0.168334	0.0838879	0.00354175	0.139172	0.0668736	0.00332709	0.150784	0.0895855	0.000518095
AGC	0.221653	0.109151	0.00460838	0.2676	0.0923731	0.00459574	0.240842	0.115176	0.000666092
AGA	0.254229	0.163982	0.00692331	0.200996	0.134376	0.00668547	0.237891	0.171256	0.000990413
AGG	0.212767	0.105654	0.00446071	0.223779	0.116866	0.00581431	0.225575	0.125835	0.000727737
GTT	0.209361	0.119308	0.0050372	0.146963	0.0951757	0.00473517	0.173947	0.11844	0.000684968
GTC	0.214622	0.0993152	0.00419309	0.268849	0.0998687	0.00496865	0.247979	0.115717	0.000669221
GTA	0.139703	0.0988171	0.00417206	0.0996498	0.0689412	0.00342995	0.122128	0.0929434	0.000537515
GTG	0.436314	0.152702	0.00644708	0.484538	0.129455	0.00644062	0.455946	0.153921	0.000890161
GCT	0.310661	0.115176	0.00486273	0.286029	0.110898	0.00551739	0.29312	0.123008	0.000711388
GCC	0.331426	0.136865	0.00577844	0.408321	0.123016	0.00612029	0.374892	0.143721	0.000831171
GCA	0.253331	0.114551	0.00483636	0.216391	0.0973459	0.00484314	0.238474	0.121088	0.000700282
GCG	0.104582	0.0960439	0.00405497	0.0892599	0.0725149	0.00360775	0.0935148	0.09231	0.000533851
GAT	0.478098	0.174644	0.00737348	0.413421	0.143606	0.00714468	0.440302	0.178677	0.00103333
GAC	0.521902	0.174644	0.00737348	0.586579	0.143606	0.00714468	0.559698	0.178677	0.00103333
GAA	0.446457	0.173356	0.00731908	0.383028	0.146041	0.0072658	0.408204	0.182086	0.00105305
GAG	0.553543	0.173356	0.00731908	0.616972	0.146041	0.0072658	0.591796	0.182086	0.00105305
GGT	0.185006	0.0981135	0.00414235	0.162881	0.0854907	0.00425332	0.1735	0.102522	0.00059291
GGC	0.304949	0.139467	0.0058883	0.351994	0.123907	0.0061646	0.323798	0.149571	0.000865003
GGA	0.291316	0.137268	0.00579546	0.243318	0.116426	0.00579243	0.268989	0.141108	0.000816061
GGG	0.21873	0.106943	0.00451515	0.241807	0.0996652	0.00495853	0.233713	0.111692	0.00064594
