# Supplementary material for: A rare codon-based translational program of cell proliferation
Source: Genome Biol. 2020 Feb 27;21:44. doi: 10.1186/s13059-020-1943-5 (PMC7045563; doi:10.1186/s13059-020-1943-5)
Supplement: Supplementary file 3 — Additional file 3: Table S2. Codon scores across different experiments. [file 13059_2020_1943_MOESM3_ESM.xlsx]

## Sheet: Sheet1
Table S2. Codon scores across different experiments
Codon	Codon scores - mRNA-seq (G2M vs G1)	Codon scores - Ribosome density (10% vs 1% FCS)	Codon scores - Translation efficiency (10% vs 1% FCS)	Codon scores - Translation efficiency (10% vs 2% FCS)	Codon scores - Translation efficiency (10% vs 5% FCS)
TTT	7.50894	6.83676	4.02807	0.585291	1.21158
TTC	-7.50894	-6.83676	-4.02807	-0.585291	-1.21158
TTA	8.52207	6.45002	4.05716	1.74473	2.78468
TTG	5.8136	5.52103	4.01566	2.75904	2.81467
TCT	5.15303	3.77589	2.42715	1.28226	1.3
TCC	-6.3273	-4.17884	-0.931774	0.390906	0.145936
TCA	5.33309	2.72561	0.887111	0.425992	1.48365
TCG	0.874183	-2.46042	-0.408159	-1.57348	-0.494148
TAT	5.19524	3.91374	3.01108	0.324974	0.629427
TAC	-5.19524	-3.91374	-3.01108	-0.324974	-0.629427
TGT	4.52945	3.96582	3.31589	2.31424	0.984226
TGC	-4.52945	-3.96582	-3.31589	-2.31424	-0.984226
CTT	5.92122	1.96746	3.22089	1.04063	2.25422
CTC	-6.79859	-4.46708	-2.6382	0.944663	-0.241625
CTA	4.6015	1.83051	1.17742	0.491473	0.465382
CTG	-7.74987	-4.18913	-4.53214	-3.63255	-4.1145
CCT	3.12261	2.74786	0.537208	1.78967	1.67376
CCC	-7.1858	-3.60489	-2.27154	-2.14276	-2.42198
CCA	3.34929	3.60392	2.17644	0.762724	1.76605
CCG	1.79949	-3.2295	-0.53137	-0.399118	-1.15131
CAT	6.74766	4.4554	4.24254	0.913825	1.60815
CAC	-6.74766	-4.4554	-4.24254	-0.913825	-1.60815
CAA	3.63611	3.23575	1.68345	-0.603039	1.51536
CAG	-3.63611	-3.23575	-1.68345	0.603039	-1.51536
CGT	0.0191028	-0.407855	-0.592558	0.185078	0.551252
CGC	-4.52036	-4.11454	-2.96694	1.37824	-1.50231
CGA	2.27604	0.164034	0.55395	0.38883	1.13811
CGG	-2.56234	-4.02002	-3.45325	-2.43418	-2.49369
ATT	7.14609	6.40373	4.22858	0.314281	2.49415
ATC	-8.81306	-6.38636	-4.68399	-0.77889	-2.01967
ATA	5.46984	2.42177	2.0714	0.874998	0.0905747
ACT	4.22202	2.28424	0.946844	1.67962	2.65995
ACC	-7.87777	-3.73593	-2.11219	-1.14523	-3.22625
ACA	4.91003	3.68103	2.73565	0.792386	1.22864
ACG	-0.037426	-1.95727	-1.79888	-1.45991	-0.234556
AAT	5.84597	4.27692	2.5446	0.714501	2.72988
AAC	-5.84597	-4.27692	-2.5446	-0.714501	-2.72988
AAA	5.79186	4.10038	4.36381	1.3798	1.99813
AAG	-5.79186	-4.10038	-4.36381	-1.3798	-1.99813
AGT	6.00134	3.88372	2.14729	1.83488	1.05296
AGC	-7.05975	-3.70341	-3.17724	-2.1324	-2.81574
AGA	5.53111	5.8809	3.81699	0.372389	2.11681
AGG	-1.50265	2.19262	1.51883	0.00415763	0.114062
GTT	9.02575	5.76106	3.53305	1.24698	1.63233
GTC	-8.34074	-2.55953	-2.50853	0.249894	0.507637
GTA	7.41594	3.41411	3.82092	0.69079	1.04373
GTG	-5.29187	-3.95196	-3.29518	-1.5407	-2.29113
GCT	3.34932	4.42845	-0.322342	1.51625	2.48691
GCC	-9.13546	-4.3502	-2.15677	-1.12011	-1.89971
GCA	5.39707	2.65176	2.45719	0.795242	1.16654
GCG	2.823	-2.72484	0.56555	-1.21978	-1.79474
GAT	6.29934	4.23578	3.33347	0.642501	2.61449
GAC	-6.29934	-4.23578	-3.33347	-0.642501	-2.61449
GAA	6.14654	4.7231	5.47803	1.42216	2.83695
GAG	-6.14654	-4.7231	-5.47803	-1.42216	-2.83695
GGT	3.72641	2.69922	3.12616	2.03867	1.04101
GGC	-5.51853	-3.89344	-2.60604	-0.246525	0.135655
GGA	5.85778	3.81997	3.07011	-0.311334	1.20611
GGG	-3.44114	-2.64754	-3.11851	-1.10597	-2.49092
