# Supplementary material for: A rare codon-based translational program of cell proliferation
Source: Genome Biol. 2020 Feb 27;21:44. doi: 10.1186/s13059-020-1943-5 (PMC7045563; doi:10.1186/s13059-020-1943-5)
Supplement: Supplementary file 4 — Additional file 4: Table S3. Differential expression analysis of mRNA and ribosome occupancy (10% vs 1% FCS). [file 13059_2020_1943_MOESM4_ESM.xlsx]

## Sheet: cc-manuscript-v2-additional-fil
Table S3. Differential expression analysis of mRNA and ribosome occupancy (10% vs 1% FCS)
Refseq_mrna	log2FoldChange_mRNA	log2FoldChange_RPF	log2FoldChange_RD
NM_010610	-0.848668	0.461319	1.31597
NM_010468	-1.11122	0.175325	1.29253
NM_147220	-1.49936	-0.281022	1.22432
NM_178218	-0.612214	0.590147	1.20835
NM_018734	-1.22495	-0.117328	1.11361
NM_009839	-0.14604	0.958437	1.11046
NM_007836	-0.514062	0.559025	1.07907
NM_023422	-0.151721	0.918783	1.07649
NM_015786	-0.847967	0.215972	1.06992
NM_010512	-0.225498	0.818378	1.04986
NM_033037	-1.63571	-0.625957	1.01574
NM_177788	-1.21698	-0.210882	1.01208
NM_001081335	-0.375283	0.603902	0.985171
NM_008176	0.762472	1.7049	0.948419
NM_001013833	-1.13567	-0.219011	0.92264
NM_009802	-0.418429	0.492212	0.916627
NM_009141	0.809569	1.70142	0.89784
NM_009635	-0.111562	0.776145	0.893693
NM_080850	0.153572	1.03477	0.887183
NM_213615	-1.14541	-0.281715	0.869686
NM_009627	-1.33514	-0.472038	0.869083
NM_008494	-0.544204	0.318174	0.868363
NM_007837	-0.792042	0.0642691	0.862297
NM_025404	-0.19707	0.64903	0.852086
NM_175535	-1.73801	-0.911069	0.832927
NM_001081746	-1.06515	-0.245931	0.825204
NM_009601	-1.55404	-0.737038	0.822986
NM_181541	0.133925	0.947737	0.819797
NM_145512	-1.20728	-0.401541	0.811724
NM_029008	0.179133	0.984424	0.811277
NM_207678	-0.239389	0.565305	0.81068
NM_146241	-1.20101	-0.396776	0.810223
NM_009429	-0.110361	0.687207	0.803554
NM_177462	-0.679918	0.109617	0.79552
NM_198113	-0.755311	0.0314074	0.792704
NM_008480	-0.4656	0.320156	0.791742
NM_010469	-0.829059	-0.0439797	0.791065
NM_175666	-0.112884	0.667784	0.786654
NM_198112	-0.057783	0.717927	0.781696
NM_053128	-0.428728	0.345809	0.780523
NM_173390	-1.58416	-0.819008	0.771137
NM_007570	0.717442	1.48244	0.770982
NM_010239	-0.124085	0.636064	0.766135
NM_198422	-0.38664	0.37224	0.764866
NM_144891	-0.930522	-0.18618	0.750327
NM_177130	-0.82867	-0.0897444	0.744912
NM_054102	0.299299	1.03251	0.739197
NM_139144	-0.462436	0.270484	0.738906
NM_009943	-0.315839	0.417048	0.738873
NM_207210	-0.424191	0.307116	0.737293
NM_010444	0.637286	1.36597	0.734669
NM_011249	0.132412	0.858494	0.732068
NM_010630	-0.840428	-0.114679	0.731735
NM_027926	-3.24896	-2.52342	0.731527
NM_001082974	-0.0805957	0.636452	0.723033
NM_007429	-3.26143	-2.55011	0.717302
NM_001042421	0.26624	0.97661	0.716356
NM_001048204	-0.751179	-0.0452543	0.711911
NM_009083	0.0257789	0.724099	0.704306
NM_018790	-0.582177	0.115395	0.703558
NM_022891	-0.132307	0.565235	0.703527
NM_011300	-0.0647522	0.627007	0.697745
NM_008825	-0.490639	0.200605	0.69723
NM_001081363	0.161175	0.845072	0.689883
NM_023042	0.0818451	0.762093	0.686233
NM_181752	-0.479888	0.198528	0.684402
NM_027782	-0.595384	0.0825984	0.683968
NM_175667	-0.472424	0.203923	0.682333
NM_030612	-0.525367	0.150624	0.681976
NM_009094	-0.128158	0.547499	0.681643
NM_001033343	-0.474023	0.201037	0.681046
NM_008404	-2.11692	-1.44296	0.679945
NM_001033272	-0.609306	0.064145	0.679437
NM_010829	-0.049927	0.622032	0.677945
NM_019438	0.273486	0.945391	0.67789
NM_010127	-0.467349	0.20332	0.676655
NM_008143	-0.0466461	0.623107	0.675739
NM_009314	-1.5769	-0.907217	0.675669
NM_001002897	-0.90376	-0.236512	0.673235
NM_027641	-0.58478	0.0766211	0.667387
NM_026055	-0.0911382	0.569466	0.666589
NM_010106	-0.134931	0.523483	0.664399
NM_016958	-0.594911	0.062343	0.66324
NM_001081153	-0.38886	0.267778	0.662624
NM_026147	-0.0946238	0.561944	0.662553
NM_177583	-0.80259	-0.148042	0.660534
NM_172474	-0.447736	0.205969	0.65969
NM_028203	0.301051	0.953676	0.658611
NM_001033450	0.231736	0.883208	0.657457
NM_008575	-0.269883	0.379229	0.655098
NM_010620	0.258774	0.901945	0.649157
NM_026331	-0.433006	0.203932	0.642924
NM_177733	-0.551509	0.0852553	0.64275
NM_001111017	-0.505313	0.130559	0.641857
NM_025676	0.34899	0.984066	0.641062
NM_144559	-0.678797	-0.0447003	0.640082
NM_182809	-0.0889122	0.54372	0.638618
NM_176921	-0.431792	0.199633	0.637411
NM_001004155	-1.54679	-0.916163	0.636615
NM_001081061	0.099948	0.729041	0.635079
NM_008357	-0.539126	0.0875693	0.632681
NM_001168294	-0.514865	0.111641	0.632492
NM_182995	0.292416	0.918646	0.632216
NM_026672	-1.05549	-0.429309	0.632167
NM_009096	-0.0750843	0.549991	0.631061
NM_026020	0.0281845	0.653057	0.630858
NM_011896	-1.61384	-0.98902	0.630806
NM_029909	-0.156445	0.468132	0.630563
NM_007635	-1.08193	-0.457448	0.630471
NM_016980	0.0575429	0.679243	0.627686
NM_009079	-0.00995456	0.610066	0.626006
NM_001076681	-0.136441	0.483572	0.625999
NM_001163337	-0.146619	0.47332	0.625924
NM_028089	-0.512476	0.107214	0.625676
NM_001039209	-0.296716	0.322952	0.625654
NM_024175	0.0201636	0.639447	0.62527
NM_001197046	-0.105121	0.509237	0.620344
NM_207635	0.011457	0.625182	0.619711
NM_175494	-0.15776	0.453918	0.617664
NM_173874	-0.410113	0.200494	0.616593
NM_133753	0.710741	1.31911	0.614354
NM_001005424	-0.25988	0.347569	0.613435
NM_009015	0.338713	0.945759	0.613032
NM_013600	-0.17451	0.432519	0.613015
NM_009791	0.0359466	0.642844	0.612884
NM_172564	1.3266	1.93251	0.611898
NM_033585	-0.262263	0.343078	0.611326
NM_013815	0.538349	1.1423	0.609937
NM_133969	-1.12373	-0.51987	0.609844
NM_001085546	-0.09629	0.50736	0.609635
NM_177806	-0.216601	0.386932	0.609519
NM_024212	0.0176351	0.619912	0.608263
NM_011132	0.135379	0.736953	0.60756
NM_030207	-0.666683	-0.0655489	0.607119
NM_030110	-0.247663	0.35345	0.607099
NM_009013	0.282566	0.881702	0.605122
NM_007420	-0.405655	0.192228	0.603869
NM_198003	-0.0330543	0.564773	0.603813
NM_001199568	-0.185012	0.411172	0.60217
NM_021716	-0.387715	0.208333	0.602034
NM_027258	-0.417948	0.17718	0.601114
NM_001159529	-0.120228	0.473978	0.600192
NM_175514	-0.447265	0.145181	0.598431
NM_029977	0.484363	1.07622	0.597844
NM_199146	-1.42591	-0.834619	0.597277
NM_001005341	-1.17712	-0.588269	0.594838
NM_145953	-0.0896981	0.497079	0.592763
NM_007550	0.354439	0.941122	0.59267
NM_172086	0.0219247	0.608039	0.5921
NM_023059	-0.442213	0.143759	0.591958
NM_018786	-0.0479752	0.537576	0.591537
NM_173028	-0.29822	0.287194	0.5914
NM_001098233	-0.422918	0.162355	0.591259
NM_029734	0.134068	0.718927	0.590844
NM_001099323	-0.367143	0.217516	0.590644
NM_028006	-0.00232709	0.582222	0.590535
NM_181348	-1.2159	-0.633646	0.588242
NM_019865	-0.0951859	0.486852	0.588023
NM_001033532	-0.167991	0.412124	0.586101
NM_010564	-0.47937	0.100637	0.585993
NM_175542	0.4242	1.00232	0.584109
NM_016959	-0.130404	0.447552	0.583941
NM_030234	0.126274	0.704189	0.5839
NM_001033489	-0.423278	0.154042	0.583306
NM_008388	0.0241179	0.600736	0.582604
NM_013827	0.163404	0.739572	0.582153
NM_001081037	-1.3066	-0.731723	0.580866
NM_001081001	0.217614	0.791546	0.579917
NM_183284	-0.621605	-0.0492153	0.578376
NM_001081557	0.0967738	0.668929	0.578141
NM_001081091	0.232943	0.803825	0.576868
NM_028190	0.102064	0.672685	0.576607
NM_007907	-0.143244	0.425234	0.574463
NM_001177374	-0.211345	0.356968	0.574299
NM_001162954	-0.144494	0.422875	0.573354
NM_025995	0.374238	0.941338	0.573086
NM_027435	0.272919	0.839476	0.572543
NM_026562	-0.0664079	0.499099	0.571492
NM_001077684	-0.513053	0.0519465	0.570985
NM_026189	0.406873	0.97139	0.570503
NM_009061	-0.0324474	0.531826	0.570259
NM_001177841	-0.15484	0.40939	0.570216
NM_001166213	-0.594649	-0.0310461	0.569589
NM_020034	-0.125877	0.437634	0.569497
NM_001163754	-0.101309	0.461702	0.568997
NM_007392	0.487919	1.04985	0.567912
NM_018796	0.0526271	0.614434	0.567793
NM_008234	0.583483	1.14389	0.566397
NM_008892	0.322932	0.882893	0.565946
NM_001159578	-0.624106	-0.0642445	0.565847
NM_009438	-0.0121431	0.546969	0.565098
NM_011102	-0.140125	0.418701	0.564811
NM_001013817	-0.897254	-0.338919	0.564321
NM_026507	0.369607	0.927859	0.564238
NM_010516	0.442671	1.00006	0.56337
NM_008587	-1.25642	-0.69909	0.563315
NM_011882	-0.487686	0.069428	0.5631
NM_010657	-0.807283	-0.251298	0.561972
NM_201364	0.436384	0.991716	0.561317
NM_001013751	-0.4119	0.142539	0.560425
NM_008823	-0.465136	0.0888893	0.560011
NM_011332	-0.736214	-0.18232	0.55988
NM_175369	-0.454295	0.0986945	0.558975
NM_058214	0.556969	1.10988	0.558902
NM_001195413	-0.468766	0.0831565	0.557909
NM_198004	-0.162786	0.388915	0.557686
NM_001081392	0.143461	0.695043	0.557568
NM_029031	-0.98158	-0.430904	0.556662
NM_001199556	-0.204155	0.346484	0.556625
NM_026929	-0.590783	-0.040213	0.556556
NM_182808	-1.17137	-0.623187	0.554166
NM_177352	-0.134985	0.412481	0.553452
NM_172592	-0.126943	0.418943	0.551872
NM_053196	-0.0558087	0.490076	0.551871
NM_181857	-0.262493	0.282074	0.550553
NM_008446	0.299407	0.843115	0.549693
NM_021552	-0.128686	0.414245	0.548917
NM_198658	0.166071	0.707584	0.547499
NM_009099	-0.929125	-0.387709	0.547402
NM_001081020	-1.41841	-0.877087	0.54731
NM_030150	-0.489362	0.0518139	0.547161
NM_053257	0.0212869	0.561657	0.546356
NM_001142570	-0.425358	0.114034	0.545378
NM_019864	-0.00938602	0.529788	0.545159
NM_029606	-0.106699	0.432121	0.544806
NM_011854	-1.77065	-1.23209	0.544553
NM_145401	-0.102864	0.435137	0.543986
NM_009873	-0.391362	0.145983	0.54333
NM_175563	0.490721	1.02704	0.542302
NM_001001187	-0.343341	0.192866	0.542192
NM_173400	0.517924	1.05336	0.541422
NM_001081429	-0.247479	0.287914	0.541379
NM_028872	0.351409	0.885547	0.540124
NM_175164	-0.614308	-0.0813073	0.538987
NM_007499	-0.127632	0.405054	0.538672
NM_172301	0.534288	1.06692	0.538619
NM_145460	0.557758	1.09028	0.538509
NM_029617	0.404564	0.93669	0.538111
NM_177358	-0.694394	-0.162534	0.537846
NM_017367	-0.293166	0.238449	0.537601
NM_025845	0.0229181	0.553574	0.536641
NM_145125	-0.316547	0.212793	0.535325
NM_001160399	-0.240263	0.288739	0.534988
NM_001017426	-0.513896	0.0136442	0.533526
NM_026810	-0.0283363	0.499179	0.533501
NM_016923	-0.510969	0.0152997	0.532254
NM_019632	-0.260133	0.263851	0.529969
NM_011741	-0.662303	-0.139666	0.528623
NM_197987	-0.0775312	0.444853	0.52837
NM_001040434	-1.30361	-0.78181	0.527784
NM_010118	0.0290932	0.550717	0.52761
NM_011295	-0.0186398	0.502882	0.527508
NM_009081	-0.108719	0.412666	0.527371
NM_001199123	0.296061	0.817011	0.526935
NM_198322	-0.400454	0.120383	0.526823
NM_001164190	-0.507811	0.0106809	0.524478
NM_001033348	0.00193678	0.519979	0.524028
NM_001038696	0.080396	0.598285	0.523875
NM_009451	-0.435269	0.0826126	0.523867
NM_025656	0.283758	0.801043	0.523271
NM_001134767	-0.73685	-0.221125	0.52171
NM_011916	-0.199107	0.316602	0.521695
NM_175238	0.16806	0.683532	0.521458
NM_021512	0.438721	0.95312	0.520384
NM_172616	0.385657	0.899334	0.519663
NM_025978	-0.241268	0.272292	0.519545
NM_010178	0.179536	0.692957	0.519407
NM_008638	-0.0782866	0.434965	0.519237
NM_011369	0.311736	0.824843	0.519093
NM_009080	0.0179743	0.530869	0.518881
NM_026007	0.166368	0.679063	0.518681
NM_178113	0.191534	0.704076	0.518528
NM_009863	-0.096121	0.41639	0.518497
NM_027808	-0.461318	0.051105	0.518409
NM_175471	-0.20244	0.30723	0.515656
NM_175429	-0.335087	0.17458	0.515653
NM_007609	-0.915102	-0.405868	0.51522
NM_130879	-0.130385	0.3785	0.51487
NM_172393	-0.757358	-0.248644	0.514699
NM_001167679	-0.22509	0.283378	0.514454
NM_008413	-0.360221	0.145716	0.511923
NM_183046	0.323627	0.829468	0.511827
NM_172711	-0.111219	0.394603	0.511808
NM_176836	-0.216184	0.289251	0.511421
NM_001204910	0.292877	0.797953	0.511062
NM_001167963	0.180125	0.684013	0.509874
NM_020333	-0.760252	-0.25694	0.509297
NM_181517	0.336421	0.839527	0.509091
NM_153532	0.0958769	0.598665	0.508774
NM_009095	-0.0656587	0.437102	0.508747
NM_145423	0.217324	0.719754	0.508416
NM_028059	0.00559802	0.507806	0.508194
NM_027355	0.118679	0.620602	0.507909
NM_009035	0.170545	0.670584	0.506025
NM_011265	-0.506507	-0.0069463	0.505547
NM_016925	0.285368	0.784826	0.505443
NM_146208	-0.182725	0.315815	0.504526
NM_145713	-0.0546623	0.441956	0.502604
NM_009261	-0.180986	0.314412	0.501384
NM_026517	-0.0921454	0.402664	0.500795
NM_029870	-0.935195	-0.441131	0.50005
NM_016717	-0.256689	0.237122	0.499796
NM_153075	-0.271328	0.221071	0.498385
NM_007714	-0.283201	0.20919	0.498376
NM_001080817	-0.395357	0.0967179	0.498061
NM_029327	-0.358578	0.133425	0.497989
NM_175523	-0.400219	0.0917093	0.497914
NM_026679	-0.386215	0.105337	0.497538
NM_016738	-0.0750802	0.41595	0.497016
NM_009951	0.213176	0.703541	0.496351
NM_023684	-0.22545	0.264501	0.495937
NM_020043	-0.601767	-0.111992	0.49576
NM_008017	0.334828	0.824364	0.495522
NM_013726	0.346151	0.835576	0.495411
NM_009239	-0.175767	0.31363	0.495383
NM_011159	-0.240843	0.248	0.494829
NM_011204	-0.412305	0.0764559	0.494747
NM_001177832	-0.274439	0.214118	0.494543
NM_009769	-0.739766	-0.251925	0.493827
NM_001162921	-0.534495	-0.0467335	0.493747
NM_028543	-0.082273	0.405063	0.493322
NM_026888	-0.310649	0.176417	0.493052
NM_025919	0.0763377	0.562497	0.492145
NM_009084	-0.0540554	0.432064	0.492105
NM_001004139	-0.47175	0.0142112	0.491946
NM_172598	0.558808	1.04305	0.490227
NM_207623	-0.0826825	0.401319	0.489987
NM_001039530	-1.10093	-0.617243	0.489672
NM_001085508	-0.841831	-0.358345	0.489472
NM_021338	0.0906145	0.573301	0.488672
NM_013725	0.0339155	0.516311	0.488381
NM_009113	-0.138677	0.343702	0.488365
NM_133786	0.323293	0.80554	0.488233
NM_199015	-0.0330553	0.448685	0.487726
NM_009098	-0.06409	0.417491	0.487567
NM_148948	0.202301	0.68307	0.486755
NM_177889	-0.418585	0.0619563	0.486527
NM_177589	0.0874295	0.567382	0.485938
NM_026110	-0.16103	0.318861	0.485877
NM_001033244	0.488224	0.966981	0.484743
NM_029851	-0.092751	0.385665	0.484402
NM_175219	-1.04934	-0.571014	0.484312
NM_199467	0.312734	0.791042	0.484294
NM_026028	0.110678	0.588907	0.484216
NM_026021	0.191848	0.669696	0.483834
NM_009808	-0.822887	-0.345317	0.483556
NM_133923	-0.617429	-0.140051	0.483364
NM_178788	-0.0534505	0.423462	0.482898
NM_019994	-0.187311	0.28907	0.482367
NM_009676	-0.990267	-0.513963	0.48229
NM_007755	-1.28965	-0.813403	0.482232
NM_175029	-0.445787	0.0291904	0.480963
NM_028222	0.201133	0.6761	0.480953
NM_178629	-0.47143	0.00344442	0.48086
NM_172578	0.409696	0.884086	0.480375
NM_178892	0.329105	0.803421	0.480302
NM_019703	-0.0137568	0.460173	0.479916
NM_001177568	-0.194258	0.278733	0.478978
NM_172796	0.225438	0.697144	0.477691
NM_145591	-0.214343	0.256757	0.477086
NM_172900	1.80894	2.27978	0.476834
NM_011015	0.518794	0.989494	0.476687
NM_172673	0.716124	1.18667	0.476536
NM_145625	0.0225315	0.492772	0.476226
NM_177899	-0.35831	0.111928	0.476224
NM_178194	0.0836371	0.553753	0.476102
NM_011292	0.0614982	0.531122	0.47561
NM_001164362	0.516422	0.985851	0.475414
NM_001042523	0.237951	0.70734	0.475375
NM_139061	-0.000896836	0.467205	0.474088
NM_001113179	0.427168	0.895102	0.47392
NM_153122	-0.515157	-0.0474845	0.473658
NM_029078	-0.0973937	0.370201	0.47358
NM_007498	-0.452356	0.0151113	0.473453
NM_133218	-0.407107	0.0602508	0.473344
NM_011835	-0.0556832	0.411642	0.473311
NM_025449	-0.395775	0.0712896	0.47305
NM_025807	-0.161917	0.304719	0.472621
NM_001008501	-0.34661	0.119238	0.471834
NM_173765	-0.0969901	0.36866	0.471636
NM_025942	0.187901	0.653335	0.47142
NM_001014397	-0.0631403	0.401926	0.471052
NM_175272	0.554074	1.01913	0.471041
NM_178711	-0.896671	-0.431786	0.470871
NM_175245	-0.0193092	0.445121	0.470416
NM_001081156	-1.09569	-0.632203	0.469469
NM_138581	-0.392271	0.0708956	0.469153
NM_001110555	-0.073076	0.389863	0.468925
NM_013673	-1.15364	-0.690925	0.4687
NM_001142647	-0.371515	0.0907529	0.468253
NM_001031814	0.0299672	0.492215	0.468234
NM_001081277	-0.149502	0.312443	0.467931
NM_009667	-0.525983	-0.0643244	0.467644
NM_028492	-0.18087	0.2802	0.467056
NM_025414	0.254617	0.715577	0.466946
NM_010871	-0.452577	0.00834561	0.466908
NM_021483	-0.0580359	0.402453	0.466475
NM_001167918	-0.525173	-0.0647478	0.466411
NM_009092	-0.0297609	0.430534	0.46628
NM_012052	0.109973	0.570057	0.466069
NM_007977	-0.621909	-0.16194	0.465954
NM_001168250	0.295019	0.754184	0.465151
NM_207215	-0.107143	0.351993	0.465122
NM_024469	-1.13688	-0.678036	0.46483
NM_001040696	-0.866021	-0.407226	0.464781
NM_025344	-0.211613	0.247004	0.464603
NM_013762	0.0527215	0.51129	0.464554
NM_009807	-0.639694	-0.181188	0.464491
NM_008891	0.155656	0.613148	0.463478
NM_009760	-0.0731541	0.384243	0.463383
NM_001142963	-0.190006	0.267334	0.463325
NM_146186	0.108486	0.565814	0.463313
NM_198605	0.34477	0.801111	0.462327
NM_019550	0.168727	0.624978	0.462236
NM_025866	0.401246	0.857357	0.462096
NM_152804	-0.521301	-0.065435	0.461852
NM_178309	0.174433	0.629903	0.461455
NM_001081320	-0.259137	0.196275	0.461398
NM_001040435	0.382495	0.837511	0.461001
NM_199364	0.142212	0.596999	0.460773
NM_001003919	0.344235	0.798815	0.460566
NM_015774	-0.410821	0.0433941	0.460201
NM_028711	-0.515868	-0.0617669	0.460087
NM_028194	-0.137927	0.316056	0.459968
NM_133762	0.174667	0.628643	0.459961
NM_001199350	0.071827	0.525747	0.459906
NM_011623	0.812352	1.26595	0.459587
NM_010751	-0.312126	0.140678	0.45879
NM_172619	-0.581446	-0.128701	0.458731
NM_022028	0.0430966	0.49527	0.458159
NM_007566	0.0374141	0.489532	0.458104
NM_009351	-0.399895	0.0520601	0.457941
NM_175550	-0.154498	0.297357	0.45784
NM_009103	0.390373	0.842175	0.457788
NM_008862	-0.453003	-0.00169641	0.457292
NM_028887	0.182224	0.633429	0.457191
NM_173762	0.278993	0.729813	0.456806
NM_177186	-0.338664	0.111989	0.456639
NM_178874	-0.304744	0.145696	0.456425
NM_001034895	-1.11105	-0.661906	0.455132
NM_001042614	-0.693078	-0.244486	0.454578
NM_182930	0.672916	1.12006	0.453129
NM_172409	0.0962457	0.543344	0.453084
NM_030139	-0.437211	0.0094431	0.45264
NM_027182	0.563438	1.00936	0.451904
NM_177298	-0.405787	0.0398469	0.45162
NM_008709	-1.15433	-0.708868	0.451449
NM_001172068	0.0392494	0.484708	0.451445
NM_001205339	-0.0752912	0.369846	0.451123
NM_001005788	0.180399	0.624496	0.450083
NM_026604	-0.19879	0.244306	0.449081
NM_010043	0.220529	0.663601	0.449057
NM_001081131	-0.487059	-0.0445313	0.448513
NM_054056	-0.0491913	0.392932	0.44811
NM_178875	-0.291734	0.150355	0.448075
NM_028935	-0.482468	-0.040431	0.448022
NM_145150	0.273716	0.715719	0.44799
NM_011035	-0.157408	0.28439	0.447784
NM_011234	0.478812	0.920301	0.447474
NM_026570	-0.00368084	0.437179	0.446845
NM_172836	-0.286429	0.154008	0.446422
NM_024241	-0.11074	0.329633	0.446359
NM_001025576	-0.530677	-0.0911643	0.445498
NM_012055	-0.0766881	0.362686	0.44536
NM_026352	0.382656	0.821626	0.444956
NM_021284	0.144848	0.58368	0.444818
NM_133227	0.27514	0.713195	0.444041
NM_025686	-0.0669451	0.371027	0.443957
NM_001163471	-0.648327	-0.210973	0.44334
NM_010852	0.0593114	0.496213	0.442887
NM_009862	0.477044	0.913688	0.442631
NM_201410	-0.824423	-0.388874	0.441535
NM_146125	-0.235732	0.199516	0.441235
NM_001009947	-0.010433	0.424247	0.440666
NM_001195025	-0.398972	0.0353755	0.440333
NM_010418	-0.232923	0.200559	0.439467
NM_010937	0.0208545	0.453171	0.438302
NM_145617	-0.0679254	0.36427	0.438181
NM_026437	-0.0862476	0.345439	0.437672
NM_134137	0.091131	0.52274	0.437594
NM_172406	0.0459338	0.477466	0.437518
NM_001081290	0.0944509	0.52557	0.437105
NM_053143	-0.569301	-0.138335	0.436952
NM_001081012	-0.614894	-0.183958	0.436922
NM_001081122	-0.0428153	0.388096	0.436897
NM_013641	-0.643733	-0.213241	0.436477
NM_175096	-0.487122	-0.0566904	0.436418
NM_028450	-0.734353	-0.304325	0.436015
NM_145382	-0.195903	0.233721	0.435609
NM_001164081	0.482393	0.911228	0.434821
NM_027830	-0.200374	0.228282	0.434642
NM_001130412	-1.04649	-0.618333	0.434138
NM_009073	-0.167117	0.260768	0.433871
NM_194268	-0.206094	0.22163	0.43371
NM_009029	-0.381655	0.0458546	0.433495
NM_025639	0.261414	0.688475	0.433047
NM_181416	0.281645	0.708413	0.432754
NM_015787	0.0458857	0.471991	0.432091
NM_001243067	-0.325415	0.0997972	0.431197
NM_172882	-0.123319	0.30115	0.430455
NM_027585	-0.13707	0.287296	0.430352
NM_145930	-0.49785	-0.0736655	0.430171
NM_001081268	-0.381305	0.0428164	0.430107
NM_008921	0.381067	0.804726	0.429645
NM_029705	-0.0120427	0.411451	0.429479
NM_153574	-1.02445	-0.601099	0.429335
NM_011790	-0.0108166	0.412299	0.429101
NM_001136064	0.0133096	0.436242	0.428919
NM_175482	0.0050483	0.427489	0.428426
NM_148945	0.138681	0.560755	0.42806
NM_010414	0.07917	0.500599	0.427415
NM_020600	0.0853183	0.506746	0.427413
NM_026382	-0.0133391	0.407286	0.426611
NM_012018	-0.0530539	0.36746	0.4265
NM_133937	0.0316691	0.452149	0.426465
NM_007470	-1.92898	-1.50853	0.426429
NM_009062	-0.586378	-0.166119	0.426245
NM_011495	0.284556	0.704784	0.426214
NM_176972	0.198385	0.618117	0.425717
NM_008960	0.255979	0.675602	0.425609
NM_001190436	0.0256985	0.444923	0.42521
NM_144818	0.368698	0.787825	0.425113
NM_009359	-0.0487223	0.369917	0.424625
NM_027895	-0.296233	0.122335	0.424554
NM_001039556	0.165514	0.584052	0.424523
NM_172777	-1.0103	-0.592007	0.424276
NM_010404	-0.48731	-0.0694803	0.423815
NM_027898	-0.237544	0.179788	0.423317
NM_001024726	-0.221577	0.195682	0.423246
NM_021330	0.371842	0.788328	0.422472
NM_010607	-0.308005	0.108474	0.422465
NM_144835	0.418386	0.834442	0.422043
NM_031999	-1.12466	-0.708635	0.422009
NM_183021	0.231993	0.647718	0.421711
NM_001029838	-0.663603	-0.248307	0.421282
NM_010230	0.251782	0.666985	0.421188
NM_001164791	0.54905	0.963741	0.420677
NM_145923	-0.245063	0.16899	0.420038
NM_001079686	-0.281249	0.132786	0.42002
NM_001109040	-0.477353	-0.0634859	0.419853
NM_001039692	-0.382928	0.0305699	0.419484
NM_025819	0.0405574	0.453691	0.41912
NM_007950	0.798419	1.21153	0.4191
NM_008999	-0.168079	0.244957	0.419021
NM_001081319	-0.194566	0.218392	0.418944
NM_001082485	-0.148818	0.264087	0.41889
NM_133242	-0.0858625	0.326963	0.418812
NM_021466	0.0311601	0.443781	0.418606
NM_010049	0.330082	0.742015	0.417918
NM_001013811	-0.380895	0.0309305	0.417812
NM_026622	-0.401858	0.00965951	0.417503
NM_144815	-0.0812172	0.329715	0.416918
NM_019647	0.0189162	0.429488	0.416558
NM_021440	-0.306226	0.104238	0.416449
NM_011459	-1.72411	-1.31395	0.416145
NM_016681	-0.0665047	0.343151	0.415642
NM_025447	0.295748	0.705289	0.415527
NM_009895	1.9843	2.39356	0.415238
NM_178119	-0.516039	-0.106867	0.415157
NM_001111279	-0.0454155	0.363696	0.415098
NM_027764	0.00841158	0.417064	0.414638
NM_026962	-0.205234	0.202874	0.414094
NM_178051	0.170037	0.577436	0.413385
NM_001171004	-0.344672	0.0618656	0.412523
NM_001146707	0.276705	0.682538	0.411819
NM_175122	0.132068	0.537367	0.411285
NM_011604	-0.357187	0.0478507	0.411024
NM_030057	-0.156748	0.247771	0.410505
NM_023665	-0.752335	-0.347878	0.410443
NM_024288	-0.510338	-0.106334	0.40999
NM_001081184	-0.18021	0.223524	0.40972
NM_013520	-0.619876	-0.216211	0.40965
NM_001039039	-0.538883	-0.135635	0.409234
NM_145946	0.316285	0.719402	0.409103
NM_017400	-0.694086	-0.291018	0.409054
NM_001142943	-0.745804	-0.342782	0.409007
NM_021523	0.0957841	0.498794	0.408996
NM_176958	0.0568429	0.459442	0.408585
NM_025441	0.190386	0.592962	0.408562
NM_001040400	-0.245628	0.156525	0.408139
NM_009626	-0.574637	-0.173088	0.407535
NM_027207	-0.269279	0.131969	0.407234
NM_029398	-0.694358	-0.293173	0.40717
NM_028815	-0.0586826	0.342359	0.407027
NM_029998	-0.149197	0.251687	0.40687
NM_009830	0.333501	0.733996	0.406481
NM_146215	0.077495	0.477626	0.406117
NM_030168	-0.161528	0.238498	0.406011
NM_001242424	-0.899085	-0.499334	0.405737
NM_001161627	-0.492806	-0.0934104	0.405381
NM_172591	-0.0630387	0.336286	0.40531
NM_009397	-0.250911	0.148277	0.405173
NM_001042634	-0.112934	0.285378	0.404298
NM_028232	0.280124	0.6783	0.404162
NM_011830	0.172408	0.570334	0.403912
NM_013727	-0.161229	0.236521	0.403735
NM_001039231	-0.311561	0.0854424	0.402989
NM_028315	0.501283	0.898271	0.402974
NM_144846	0.375524	0.771845	0.402307
NM_008368	0.0938224	0.490054	0.402218
NM_001110162	0.25782	0.653967	0.402133
NM_001142410	-0.391832	0.00425827	0.402076
NM_001164056	-0.881582	-0.485627	0.401941
NM_138590	-0.198937	0.196823	0.401746
NM_133692	0.153805	0.549409	0.40159
NM_001045513	-0.0246768	0.370346	0.401008
NM_027261	0.293157	0.688092	0.400921
NM_054048	-0.0211533	0.373664	0.400803
NM_023133	-0.0227484	0.37195	0.400684
NM_144515	0.233313	0.627758	0.40043
NM_008739	-0.409058	-0.0147044	0.400339
NM_001033228	-0.185351	0.208979	0.400316
NM_009926	-0.173987	0.220336	0.400308
NM_008567	0.377475	0.77177	0.40028
NM_013719	0.265316	0.659573	0.400243
NM_011289	0.152225	0.546476	0.400237
NM_007464	-0.358636	0.0351277	0.399749
NM_172783	-0.182129	0.211356	0.399471
NM_001170853	0.38297	0.776412	0.399427
NM_001081345	-0.29454	0.098845	0.399371
NM_178912	0.245327	0.638675	0.399334
NM_023377	-0.441483	-0.0484485	0.39902
NM_001111028	-0.308223	0.0847901	0.398999
NM_026348	0.224322	0.61721	0.398873
NM_194347	-0.319216	0.0732198	0.398422
NM_134014	0.308898	0.701057	0.398145
NM_173866	-0.38631	0.00575406	0.39805
NM_178854	0.0153253	0.407211	0.397872
NM_175554	0.46269	0.85456	0.397857
NM_001033436	-0.850315	-0.459601	0.396699
NM_001042719	-0.204537	0.18614	0.396663
NM_007708	0.198044	0.588626	0.396568
NM_133853	0.322564	0.712439	0.395861
NM_026157	0.0726053	0.462308	0.395688
NM_011067	-1.02146	-0.631891	0.395549
NM_172771	-0.469132	-0.0797511	0.395367
NM_030159	0.416484	0.805043	0.394545
NM_172288	0.362468	0.750922	0.394439
NM_144907	-0.374263	0.0141432	0.394392
NM_001013405	-0.0397334	0.348543	0.394262
NM_027264	-0.029021	0.359019	0.394026
NM_010615	0.370334	0.758318	0.39397
NM_172790	0.104913	0.492734	0.393807
NM_023284	0.42042	0.808087	0.393653
NM_021287	-0.820537	-0.433053	0.39347
NM_172910	-0.575485	-0.188156	0.393314
NM_001114334	0.0491006	0.436124	0.393009
NM_029766	0.388582	0.775584	0.392988
NM_001165989	0.136914	0.523904	0.392976
NM_153545	-0.0904247	0.296059	0.39247
NM_001033292	-0.770167	-0.383805	0.392348
NM_026444	0.19925	0.585012	0.391748
NM_001163579	-0.149599	0.235874	0.391458
NM_176979	0.342018	0.727471	0.391439
NM_052835	-0.0919389	0.293403	0.391328
NM_001163064	-0.362419	0.0228047	0.39121
NM_172339	0.0687492	0.453962	0.391199
NM_029751	-0.124737	0.260406	0.391129
NM_145526	-0.89324	-0.508097	0.391129
NM_019923	-0.767549	-0.382995	0.39054
NM_198108	-0.163063	0.221219	0.390267
NM_001042673	-0.0326485	0.351619	0.390253
NM_011746	-0.290544	0.0936278	0.390157
NM_022887	-0.227767	0.15635	0.390103
NM_001163359	0.508686	0.892702	0.390001
NM_013686	0.321338	0.705352	0.389999
NM_019670	0.33098	0.714906	0.389912
NM_023579	0.315718	0.699621	0.389889
NM_001081191	-0.392614	-0.00874149	0.389858
NM_001164168	-0.140777	0.243006	0.389769
NM_001111076	-0.401588	-0.0181824	0.389391
NM_177475	-0.0935659	0.289462	0.389014
NM_001038664	-0.470261	-0.0877197	0.388527
NM_008179	-0.105506	0.276956	0.388448
NM_001033711	-0.905158	-0.522761	0.388382
NM_181584	-0.214442	0.167807	0.388235
NM_020005	-0.732815	-0.350809	0.387991
NM_001045514	-0.3716	0.0100808	0.387666
NM_001013381	-0.31214	0.0693377	0.387463
NM_172893	-0.798331	-0.417478	0.386838
NM_007568	-0.19124	0.189128	0.386354
NM_027678	-0.0170738	0.363245	0.386304
NM_170669	-0.0495261	0.330687	0.386199
NM_013554	-0.590643	-0.210432	0.386197
NM_001199310	0.247362	0.627371	0.385995
NM_011338	-0.481969	-0.102033	0.385922
NM_133900	-0.223714	0.156086	0.385787
NM_010864	-0.177942	0.201641	0.385569
NM_134013	0.0259517	0.405487	0.385521
NM_028108	0.191604	0.57102	0.385402
NM_027698	0.197235	0.576551	0.385301
NM_001177884	0.217118	0.596311	0.385179
NM_028298	-0.405443	-0.0264592	0.384969
NM_021336	0.488966	0.867948	0.384968
NM_026960	-0.22363	0.1553	0.384916
NM_001134480	-0.108532	0.270266	0.384784
NM_013647	0.0879153	0.466432	0.384503
NM_178736	-0.200463	0.177578	0.384028
NM_008722	0.269963	0.647654	0.383676
NM_180678	0.0711889	0.448575	0.383372
NM_027293	-0.732589	-0.355247	0.383328
NM_133221	-1.04923	-0.672043	0.383172
NM_001165971	0.25841	0.635513	0.383088
NM_001033819	-0.316491	0.0605336	0.38301
NM_026072	0.0457585	0.422635	0.382862
NM_025669	-0.28173	0.09505	0.382766
NM_026130	0.0580324	0.434753	0.382707
NM_001160262	-0.339632	0.036802	0.38242
NM_009289	0.13435	0.51066	0.382296
NM_021507	-0.461293	-0.0851139	0.382164
NM_008568	0.543314	0.919297	0.381968
NM_001199043	-0.545505	-0.169658	0.381833
NM_001001882	0.29728	0.672434	0.38114
NM_009352	0.159042	0.533568	0.380512
NM_029280	0.287923	0.662148	0.380211
NM_008189	-0.753894	-0.379757	0.380123
NM_153552	0.241743	0.615758	0.380001
NM_172648	-1.06373	-0.689738	0.379982
NM_144882	-0.346547	0.0270617	0.379594
NM_007832	0.17242	0.545875	0.37944
NM_009277	-1.26074	-0.887452	0.379274
NM_178364	-0.0546019	0.318588	0.379176
NM_010806	-0.126049	0.247064	0.379098
NM_028224	-0.377678	-0.00490773	0.378756
NM_153572	-0.183255	0.189417	0.378658
NM_028129	0.129244	0.501593	0.378335
NM_007525	0.226708	0.598507	0.377785
NM_054054	-0.789078	-0.41754	0.377523
NM_001025365	0.0535287	0.424993	0.37745
NM_001162956	0.0777477	0.449052	0.37729
NM_025454	-0.00988413	0.36101	0.376879
NM_001166457	0.129039	0.499526	0.376472
NM_025974	0.102095	0.472283	0.376174
NM_010771	0.132976	0.503106	0.376115
NM_011287	0.0456144	0.415702	0.376073
NM_176917	0.0815075	0.451434	0.375912
NM_177184	-0.0229998	0.346912	0.375898
NM_026674	-0.575064	-0.20561	0.37544
NM_178744	-0.18776	0.181456	0.375202
NM_013562	-0.0688497	0.300267	0.375102
NM_133904	-0.701608	-0.332779	0.374814
NM_023243	-0.032412	0.336129	0.374526
NM_027513	0.380172	0.748596	0.37441
NM_001109973	-0.376333	-0.00819493	0.374123
NM_145588	0.348213	0.716203	0.373975
NM_007475	0.0432553	0.411169	0.373899
NM_015824	0.0260327	0.393842	0.373795
NM_025939	0.0242463	0.391655	0.373394
NM_009584	0.581567	0.948917	0.373336
NM_009071	-0.0895458	0.27779	0.373321
NM_145924	0.274208	0.641415	0.373192
NM_020256	-0.00506876	0.361986	0.37304
NM_173760	0.115929	0.482278	0.372335
NM_010236	0.0646363	0.430787	0.372136
NM_029654	-0.104818	0.261263	0.372066
NM_010295	-0.0774778	0.288433	0.371896
NM_175641	-0.627422	-0.261762	0.371646
NM_007630	0.310923	0.676436	0.371498
NM_009156	0.448718	0.814013	0.371281
NM_001162910	-0.287571	0.0776906	0.371247
NM_175160	-0.503779	-0.138782	0.370983
NM_144838	-0.0113266	0.35342	0.370732
NM_009837	0.222799	0.587305	0.370492
NM_027188	-0.116352	0.247462	0.3698
NM_153808	0.0754507	0.439193	0.369728
NM_029653	-1.41226	-1.04852	0.369725
NM_001038621	-0.401493	-0.038019	0.36946
NM_001085390	0.858034	1.22148	0.369433
NM_019698	-0.143522	0.219804	0.369312
NM_001172123	-1.28313	-0.919901	0.369213
NM_173018	-0.203678	0.159138	0.368802
NM_177239	-0.258777	0.103722	0.368485
NM_177084	-0.425148	-0.0628026	0.368331
NM_016661	0.209575	0.57191	0.368321
NM_001177883	-0.122912	0.23919	0.368088
NM_011975	0.0692659	0.431349	0.368068
NM_176987	0.0637291	0.425734	0.367991
NM_011785	0.00171078	0.362905	0.36718
NM_013468	-0.256354	0.104829	0.367169
NM_010790	0.285421	0.646463	0.367027
NM_028083	0.328763	0.689396	0.366619
NM_019795	0.205129	0.565727	0.366584
NM_013755	-0.202472	0.158003	0.36646
NM_201639	-0.722447	-0.362022	0.366411
NM_020009	0.0679609	0.428208	0.366233
NM_028865	-0.331656	0.0285248	0.366167
NM_183225	-0.133446	0.226643	0.366075
NM_175730	0.0813705	0.4414	0.366015
NM_015747	0.0612746	0.421191	0.365902
NM_175211	-1.00919	-0.649426	0.365749
NM_001081756	-0.853783	-0.49409	0.365679
NM_010774	-0.0868626	0.272756	0.365604
NM_172998	-0.401826	-0.0422419	0.36557
NM_026409	-0.0427671	0.316766	0.365518
NM_172560	-0.0137616	0.345574	0.365321
NM_013931	-0.3988	-0.0394678	0.365318
NM_001048057	0.146257	0.505401	0.365129
NM_001081221	-0.154204	0.204924	0.365114
NM_134081	0.341663	0.70052	0.364842
NM_029735	0.0607977	0.419193	0.364381
NM_199317	0.0377724	0.396008	0.364221
NM_008708	-0.0885827	0.269582	0.364151
NM_153391	-0.428115	-0.0700146	0.364086
NM_134046	-0.0788516	0.278849	0.363686
NM_007900	0.278315	0.636002	0.363673
NM_026268	0.206729	0.564247	0.363503
NM_011290	0.095019	0.452011	0.362978
NM_008916	-0.502029	-0.145682	0.362334
NM_009176	-0.0835986	0.272668	0.362252
NM_134448	-0.32231	0.0337632	0.362059
NM_001039129	0.254974	0.610895	0.361907
NM_010442	-0.503366	-0.147468	0.361883
NM_146133	-0.330367	0.0253934	0.361746
NM_001038651	-0.00941735	0.346094	0.361497
NM_001113199	0.0662423	0.421701	0.361445
NM_172736	-0.338656	0.0167877	0.361429
NM_001045555	-0.605813	-0.250495	0.361303
NM_144814	-0.576336	-0.221196	0.361125
NM_001139520	0.112946	0.467858	0.360898
NM_013851	-1.83919	-1.48463	0.360538
NM_029036	-0.0452753	0.309076	0.360337
NM_007712	-0.17139	0.182539	0.359915
NM_031179	0.101508	0.4554	0.359878
NM_001162917	-0.507576	-0.153751	0.359811
NM_029774	-0.361529	-0.00775302	0.359762
NM_172967	0.0144756	0.368082	0.359592
NM_199195	-0.0247649	0.328513	0.359264
NM_007634	0.424848	0.778042	0.35918
NM_144519	-0.123754	0.22937	0.359109
NM_001081321	0.196146	0.548801	0.358641
NM_018829	0.0395844	0.392178	0.35858
NM_008331	-0.57905	-0.226535	0.358501
NM_146040	0.279737	0.632176	0.358425
NM_026528	0.0170261	0.369354	0.358314
NM_001025392	0.152005	0.504319	0.358299
NM_026203	-0.0788675	0.273408	0.358261
NM_011541	0.0663188	0.418534	0.358201
NM_011029	0.0730205	0.425221	0.358186
NM_026470	-0.316237	0.0358099	0.358033
NM_194262	-0.260454	0.0914995	0.35794
NM_175310	0.100503	0.452425	0.357908
NM_001029873	-0.157853	0.194025	0.357864
NM_207523	0.0551321	0.407003	0.357857
NM_133871	-1.67009	-1.31834	0.357734
NM_026067	0.217368	0.569045	0.357663
NM_145931	-0.180845	0.17083	0.35766
NM_008682	0.214364	0.565748	0.35737
NM_019551	0.140418	0.491798	0.357366
NM_148941	-0.0569312	0.294235	0.357152
NM_001081222	0.0288964	0.379625	0.356714
NM_001163378	0.245154	0.595397	0.356229
NM_008696	0.036297	0.386512	0.356201
NM_001081383	-0.233508	0.116627	0.356121
NM_001024952	-0.0766693	0.273407	0.356062
NM_008922	0.384425	0.734429	0.35599
NM_008360	-0.762545	-0.412808	0.355723
NM_028945	-0.31111	0.0384821	0.355577
NM_025522	-0.778278	-0.428845	0.355419
NM_172424	0.427782	0.777085	0.355289
NM_017407	0.197188	0.546411	0.355208
NM_008839	-0.156278	0.192819	0.355082
NM_011497	0.566894	0.91592	0.355011
NM_026665	0.0717578	0.420666	0.354894
NM_001081216	-0.000544823	0.348089	0.354619
NM_025329	0.0176782	0.36616	0.354467
NM_008663	-0.575324	-0.226885	0.354424
NM_024282	0.144935	0.493207	0.354257
NM_027860	-0.104459	0.243778	0.354223
NM_010897	-0.192662	0.155428	0.354076
NM_001081169	-0.445504	-0.097607	0.353882
NM_172612	0.987596	1.33549	0.353877
NM_175016	-0.108915	0.238713	0.353614
NM_001161816	0.133182	0.480724	0.353528
NM_018775	-0.147598	0.199767	0.353351
NM_009833	0.171354	0.518709	0.353341
NM_026361	-0.231879	0.115336	0.353201
NM_172958	-0.12812	0.219042	0.353148
NM_153546	0.346536	0.693252	0.352702
NM_172991	-0.0150419	0.331607	0.352635
NM_029415	-0.241265	0.105031	0.352282
NM_001035123	-0.0612384	0.285047	0.352271
NM_022654	0.108952	0.454955	0.351989
NM_023799	-0.344513	0.00143221	0.351931
NM_030221	-0.0717228	0.27403	0.351739
NM_146219	-0.720712	-0.374979	0.351719
NM_001007574	-0.118835	0.226319	0.35114
NM_001166552	-0.231603	0.113237	0.350826
NM_008913	-0.4915	-0.146741	0.350745
NM_001123371	0.171396	0.515847	0.350437
NM_001024911	0.0839575	0.428027	0.350055
NM_172381	-0.0161102	0.327875	0.349971
NM_178404	-0.624127	-0.280747	0.349366
NM_010164	-0.463873	-0.12052	0.349339
NM_030692	-0.093195	0.250145	0.349326
NM_010315	-0.288235	0.0549441	0.349165
NM_027289	0.146998	0.489945	0.348933
NM_021470	-0.324839	0.0179861	0.348811
NM_009409	-0.0154776	0.327345	0.348808
NM_172754	-0.0128884	0.329721	0.348595
NM_029508	-0.324555	0.0178942	0.348435
NM_026670	0.321524	0.66388	0.348342
NM_030114	0.172698	0.514987	0.348275
NM_026046	-0.326481	0.0156287	0.348096
NM_007746	0.277826	0.619409	0.347569
NM_026313	0.0537765	0.395333	0.347543
NM_001204983	0.0405108	0.381974	0.347449
NM_144535	-0.227241	0.113869	0.347096
NM_012012	0.549109	0.89005	0.346927
NM_011526	0.446055	0.786981	0.346912
NM_028119	-0.192496	0.148402	0.346883
NM_025832	0.110706	0.4516	0.346879
NM_212450	-0.0558871	0.284645	0.346518
NM_009076	0.16105	0.501569	0.346504
NM_145525	-0.457085	-0.116586	0.346485
NM_172495	-0.472204	-0.13234	0.345849
NM_001123327	-0.131428	0.208331	0.345745
NM_028299	0.109243	0.448626	0.345368
NM_146222	-0.124801	0.214367	0.345154
NM_177741	-1.02942	-0.690512	0.344897
NM_139150	-0.280436	0.0583322	0.344754
NM_176837	-0.928139	-0.589829	0.344296
NM_019662	-0.173181	0.164909	0.344076
NM_023328	0.113947	0.452022	0.344061
NM_019671	1.23421	1.572	0.343777
NM_176962	-0.267289	0.0703492	0.343624
NM_007981	0.570843	0.908241	0.343383
NM_178609	0.300128	0.637247	0.343104
NM_198934	0.13224	0.46922	0.342966
NM_009828	0.370222	0.707178	0.342942
NM_145545	-0.742738	-0.405974	0.34275
NM_001127363	0.242526	0.579133	0.342593
NM_197997	0.0796394	0.415978	0.342325
NM_001080706	0.190252	0.526583	0.342316
NM_028226	-0.145249	0.190927	0.342162
NM_153501	-0.0298936	0.306129	0.342008
NM_145380	0.260075	0.59607	0.34198
NM_026539	-0.135139	0.200732	0.341857
NM_175251	-0.00102461	0.33464	0.34165
NM_001033530	-0.375201	-0.0395807	0.341606
NM_030886	0.0186131	0.354182	0.341555
NM_001033261	-0.273023	0.0624031	0.341412
NM_028604	0.188693	0.524032	0.341324
NM_001039385	1.61207	1.94741	0.34132
NM_001110017	-0.0408367	0.294472	0.341295
NM_029835	0.25647	0.591599	0.341115
NM_001005247	-0.31212	0.0229795	0.341086
NM_054076	-0.581531	-0.246513	0.341004
NM_172716	0.0965367	0.431339	0.340788
NM_138744	0.0812202	0.415985	0.340751
NM_001014976	0.538751	0.873414	0.340649
NM_144536	0.131557	0.466198	0.340627
NM_025465	0.472244	0.806621	0.340363
NM_153416	0.494933	0.829163	0.340216
NM_009461	0.0367907	0.371019	0.340214
NM_013614	0.354767	0.688873	0.340091
NM_001003908	0.0332706	0.366795	0.33951
NM_001199433	0.324029	0.657501	0.339458
NM_145405	0.163079	0.496494	0.339401
NM_001163759	-0.157428	0.175771	0.339185
NM_020614	0.0987076	0.43186	0.339138
NM_001081288	0.130729	0.463768	0.339025
NM_001136226	-0.552256	-0.219228	0.339014
NM_010244	0.115501	0.448524	0.339009
NM_021450	-0.147385	0.185554	0.338924
NM_001170743	-0.131561	0.201109	0.338656
NM_021288	0.322877	0.655453	0.338562
NM_010167	-0.78047	-0.448114	0.338342
NM_013923	-0.119853	0.212121	0.33796
NM_001214911	0.0527467	0.384357	0.337596
NM_177606	-0.534652	-0.203083	0.337554
NM_001163013	0.140009	0.47148	0.337457
NM_001114361	0.0365017	0.36787	0.337354
NM_146144	0.185379	0.516709	0.337316
NM_009716	-0.237936	0.093375	0.337297
NM_001190302	-0.209233	0.122004	0.337222
NM_001160251	-0.12709	0.204019	0.337095
NM_029862	-0.143513	0.187443	0.336942
NM_001024731	-0.264854	0.0659563	0.336796
NM_080635	0.0606865	0.391438	0.336737
NM_008569	0.128555	0.459055	0.336486
NM_018782	-0.85778	-0.527334	0.336432
NM_029836	-0.306574	0.0237296	0.336289
NM_022724	0.716044	1.04631	0.336255
NM_009530	-0.0946539	0.235563	0.336203
NM_009764	0.427817	0.757765	0.335934
NM_134136	-0.0428723	0.28706	0.335918
NM_171824	-0.662735	-0.333162	0.335558
NM_028128	0.48734	0.81681	0.335456
NM_026231	0.48871	0.81809	0.335366
NM_011227	0.123692	0.45283	0.335124
NM_001037955	0.123824	0.452876	0.335038
NM_009012	-0.0643495	0.264591	0.334926
NM_026533	0.0183365	0.347037	0.334686
NM_030563	-0.112648	0.215493	0.334126
NM_019499	0.441321	0.769336	0.334
NM_194269	-0.302176	0.0255972	0.333759
NM_001014423	-1.21784	-0.890348	0.333476
NM_153392	0.0523757	0.379661	0.333271
NM_144788	0.00522622	0.332507	0.333267
NM_145211	-0.358279	-0.0310446	0.33322
NM_009224	0.250613	0.577846	0.333219
NM_032418	-0.322907	0.00404835	0.332941
NM_008112	0.133645	0.460498	0.332839
NM_001110216	0.307124	0.633969	0.332831
NM_001113211	0.185525	0.512331	0.332792
NM_001033264	0.135111	0.461378	0.332252
NM_011811	0.399453	0.725588	0.332121
NM_001161817	-0.0897924	0.236263	0.332042
NM_025587	-0.0346744	0.291331	0.331991
NM_153597	-0.22521	0.100708	0.331904
NM_027667	0.432628	0.758355	0.331713
NM_001112715	-0.121647	0.204019	0.331652
NM_029730	-0.745276	-0.419667	0.331594
NM_001025373	-0.286509	0.0390008	0.331496
NM_001008549	-0.5155	-0.190074	0.331411
NM_023662	-0.0119109	0.31347	0.331367
NM_026069	-0.0205819	0.304681	0.331249
NM_145483	-0.175255	0.149979	0.33122
NM_181325	0.107299	0.432418	0.331105
NM_001167750	0.0439139	0.368691	0.330763
NM_024200	-0.0261232	0.298559	0.330668
NM_029320	-0.0309702	0.29353	0.330486
NM_001168502	-0.398451	-0.0743657	0.330071
NM_001005426	0.0440896	0.368159	0.330055
NM_172974	0.188852	0.512609	0.329743
NM_001081174	0.0781575	0.401875	0.329703
NM_176831	-0.19008	0.133477	0.329543
NM_001159581	0.0421691	0.365621	0.329438
NM_001081407	0.860534	1.18352	0.328968
NM_007509	-0.275351	0.0476199	0.328957
NM_001081099	0.352199	0.674728	0.328515
NM_018738	-1.18512	-0.862703	0.328398
NM_172486	-0.16437	0.158003	0.328359
NM_026412	0.374717	0.697016	0.328285
NM_025299	0.115271	0.437489	0.328205
NM_001081225	-0.138327	0.183826	0.328138
NM_027490	-0.1289	0.193089	0.327975
NM_026640	0.275815	0.597755	0.327925
NM_133764	-0.589137	-0.267277	0.327846
NM_152220	-0.463287	-0.141559	0.327713
NM_175512	-0.143291	0.178416	0.327693
NM_001170433	-0.264921	0.0566392	0.327546
NM_134071	0.284848	0.606131	0.327269
NM_001164676	-0.28077	0.0404442	0.3272
NM_153082	-0.0689009	0.25205	0.326937
NM_025586	0.0849683	0.405866	0.326883
NM_172803	-0.679364	-0.358639	0.326711
NM_001081291	-0.295121	0.0253005	0.326407
NM_026187	-0.109517	0.210523	0.326025
NM_001081203	0.114946	0.434894	0.325934
NM_019673	0.272082	0.591718	0.325621
NM_177884	-0.090855	0.228711	0.325551
NM_177038	-0.169393	0.150045	0.325424
NM_023117	0.146558	0.465885	0.325313
NM_178114	-1.00874	-0.689441	0.325285
NM_178670	0.125661	0.444942	0.325266
NM_001097623	-0.524973	-0.20575	0.325208
NM_029011	-0.959847	-0.640919	0.324913
NM_001083319	-0.0711406	0.247693	0.324819
NM_009208	-0.51014	-0.191586	0.32454
NM_023126	0.0200718	0.338559	0.324473
NM_001164734	0.322581	0.640891	0.324295
NM_028718	0.160338	0.478632	0.32428
NM_010247	0.127413	0.445636	0.324209
NM_001039934	-0.326363	-0.00822556	0.324123
NM_023343	-0.0493495	0.268337	0.323672
NM_007842	0.280936	0.598485	0.323535
NM_001002239	-0.0388716	0.278527	0.323385
NM_028709	-0.522341	-0.20533	0.322996
NM_012025	0.160058	0.477055	0.322982
NM_010748	-0.126778	0.190185	0.322949
NM_011760	-0.0933288	0.223361	0.322675
NM_025390	0.344378	0.661011	0.322618
NM_001163572	-0.388156	-0.0716143	0.322528
NM_172493	-0.188287	0.128232	0.322504
NM_175654	0.172267	0.488698	0.322417
NM_001164569	0.363267	0.679674	0.322393
NM_008893	0.278419	0.594643	0.32221
NM_172293	-0.405521	-0.0893852	0.322122
NM_029368	0.643869	0.959945	0.322061
NM_144811	-0.601519	-0.285494	0.322011
NM_172703	-0.0798706	0.236029	0.321885
NM_001166406	0.434684	0.750439	0.321741
NM_028138	0.0328243	0.348452	0.321614
NM_025992	-0.375378	-0.0597646	0.321599
NM_018746	0.4019	0.717451	0.321537
NM_080848	0.279081	0.594627	0.321531
NM_025292	-0.0716522	0.24388	0.321518
NM_144795	-0.488632	-0.173203	0.321415
NM_177290	-0.721745	-0.406385	0.321345
NM_001081477	0.0809882	0.396298	0.321295
NM_008109	-0.886874	-0.571694	0.321166
NM_010820	-0.276567	0.0384664	0.321019
NM_183417	0.0608079	0.375737	0.320915
NM_146169	0.0795206	0.394436	0.320901
NM_020585	0.102787	0.41768	0.320879
NM_001013779	-0.165178	0.149612	0.320776
NM_212484	0.23567	0.550434	0.32075
NM_001205361	0.0333606	0.347948	0.320573
NM_001048208	0.20579	0.52025	0.320446
NM_001195086	0.062436	0.376869	0.320418
NM_025545	-0.0607492	0.253671	0.320406
NM_012053	0.165389	0.4797	0.320297
NM_008914	-0.135059	0.179172	0.320217
NM_153078	-0.487488	-0.173452	0.320022
NM_011274	0.0165546	0.330532	0.319964
NM_011929	-0.667233	-0.353383	0.319836
NM_025757	-0.124585	0.18888	0.31945
NM_133992	-0.131433	0.182025	0.319443
NM_031863	0.305466	0.618742	0.319262
NM_031877	-0.160739	0.152418	0.319143
NM_178918	0.372956	0.686053	0.319084
NM_016866	0.181768	0.494819	0.319037
NM_009185	0.281017	0.594057	0.319025
NM_145221	-0.0681826	0.244637	0.318805
NM_001160319	0.0951921	0.407997	0.31879
NM_010804	0.0280502	0.340815	0.31875
NM_012031	-0.178041	0.134721	0.318748
NM_009383	0.117018	0.429223	0.318191
NM_177128	-0.388662	-0.0764957	0.318152
NM_010397	-0.376935	-0.0648075	0.318113
NM_001024604	0.45402	0.766098	0.318064
NM_001101430	0.0814805	0.393469	0.317974
NM_033560	-0.137313	0.17445	0.317749
NM_010026	-0.0118689	0.299848	0.317703
NM_030695	-0.281199	0.0299584	0.317143
NM_019737	-0.0742561	0.236738	0.31698
NM_008156	-0.0357137	0.275082	0.316782
NM_017368	0.315006	0.625779	0.316759
NM_172857	-0.0370869	0.273497	0.316569
NM_026120	0.166047	0.476341	0.316279
NM_001033422	-0.0274784	0.282005	0.315469
NM_016844	-0.0591083	0.250253	0.315347
NM_177784	0.0195351	0.328861	0.315312
NM_207541	-0.00204772	0.307207	0.315241
NM_146235	0.442257	0.751443	0.315172
NM_027491	-0.292951	0.0161041	0.315041
NM_146217	-0.242876	0.0658712	0.314733
NM_025592	0.143928	0.452504	0.314562
NM_001080549	-0.168519	0.140043	0.314548
NM_144925	-0.012285	0.296218	0.314489
NM_172740	-0.314493	-0.00604825	0.31443
NM_134010	0.41071	0.719103	0.314378
NM_025963	0.0358874	0.344182	0.314281
NM_013454	-0.129572	0.17867	0.314228
NM_026011	-0.120655	0.18757	0.314211
NM_133755	-0.0610254	0.247182	0.314194
NM_001113356	-1.03659	-0.72891	0.313662
NM_001164838	-0.055056	0.252387	0.313429
NM_001163465	-0.223411	0.083858	0.313255
NM_011655	0.284226	0.591166	0.312926
NM_021505	-0.00465805	0.302206	0.312849
NM_133780	0.19991	0.506683	0.31276
NM_024194	0.511245	0.817998	0.312739
NM_148927	-0.441494	-0.134819	0.312661
NM_133984	0.111582	0.418196	0.3126
NM_053269	0.22122	0.527764	0.31253
NM_026893	-0.0335664	0.27292	0.312472
NM_001081344	-0.259631	0.046838	0.312455
NM_183140	-0.307379	-0.000988807	0.312376
NM_025531	0.346119	0.652144	0.312011
NM_025901	0.143928	0.449803	0.311861
NM_001015507	0.07413	0.379893	0.311749
NM_007690	0.299256	0.604959	0.311689
NM_009483	-0.0342067	0.271296	0.311488
NM_198421	0.0738996	0.379275	0.311362
NM_026411	0.2607	0.565693	0.310979
NM_026425	0.278468	0.583449	0.310967
NM_010394	-0.225745	0.0792263	0.310957
NM_029665	0.431928	0.736632	0.31069
NM_001159519	0.376972	0.681508	0.310521
NM_023200	0.300409	0.604845	0.310422
NM_001081022	-0.113013	0.191412	0.310411
NM_028248	-0.338399	-0.0340066	0.310378
NM_001033207	-0.531797	-0.2275	0.310282
NM_182927	-0.155138	0.14915	0.310274
NM_026172	-0.0590643	0.24522	0.31027
NM_008300	0.44806	0.752134	0.31006
NM_001003961	0.156496	0.460477	0.309966
NM_178087	-0.0696504	0.234028	0.309664
NM_176963	0.0416635	0.345292	0.309614
NM_009386	-0.149069	0.154338	0.309393
NM_146173	-0.296198	0.00711652	0.3093
NM_001013368	0.0501011	0.35311	0.308995
NM_007790	0.251683	0.554541	0.308843
NM_025618	-0.122672	0.180179	0.308836
NM_029952	-0.427791	-0.125059	0.308718
NM_028334	0.431026	0.73354	0.308499
NM_153128	0.0879173	0.390406	0.308475
NM_021383	0.316427	0.618662	0.308221
NM_001004140	0.182197	0.484196	0.307985
NM_019581	-0.414648	-0.112778	0.307856
NM_001190356	0.706024	1.00787	0.307828
NM_026418	-0.0429575	0.258386	0.30733
NM_008652	0.22762	0.528757	0.307123
NM_177151	-0.526121	-0.225915	0.306192
NM_024479	-1.06797	-0.767826	0.306132
NM_001103165	0.0587087	0.358807	0.306084
NM_025294	-0.278993	0.0210372	0.306016
NM_029249	0.245933	0.545857	0.30591
NM_028546	0.0572911	0.35697	0.305664
NM_027193	0.280276	0.579952	0.305662
NM_013742	-0.190785	0.108398	0.305169
NM_001033208	-0.225109	0.0740487	0.305144
NM_153414	0.142675	0.441832	0.305143
NM_001008502	0.206099	0.504949	0.304836
NM_001039080	-0.237864	0.060827	0.304677
NM_013721	0.129731	0.428416	0.304671
NM_001081009	-0.504797	-0.206118	0.304665
NM_026282	0.523075	0.821156	0.304067
NM_001112705	-0.0923031	0.205741	0.30403
NM_013918	-0.0795539	0.218341	0.303881
NM_009226	0.461621	0.759383	0.303748
NM_139303	0.422162	0.719784	0.303608
NM_183186	-0.347215	-0.0496091	0.303592
NM_029888	-0.0765768	0.220921	0.303484
NM_033594	-0.354509	-0.057021	0.303474
NM_021548	-0.073657	0.223768	0.303411
NM_008385	-0.357742	-0.0604153	0.303313
NM_001128307	-0.663802	-0.366637	0.303151
NM_001199966	-0.54744	-0.250333	0.303092
NM_008702	-0.070363	0.226344	0.302693
NM_146231	-0.191778	0.104884	0.302648
NM_009507	-0.377918	-0.0817799	0.302124
NM_009171	0.428958	0.72509	0.302118
NM_001166377	-0.66963	-0.373611	0.302005
NM_177077	-0.0632172	0.232429	0.301632
NM_177208	-0.135336	0.16019	0.301512
NM_023873	-0.329864	-0.0344075	0.301442
NM_144937	-0.0910444	0.204375	0.301405
NM_026115	0.643512	0.938688	0.301161
NM_146159	0.312752	0.607885	0.301119
NM_198652	0.0983256	0.393456	0.301116
NM_019963	-0.814866	-0.51975	0.301102
NM_001009818	0.175986	0.471093	0.301092
NM_138607	-0.116457	0.178382	0.300825
NM_001013379	0.140766	0.435562	0.300782
NM_029436	-0.653989	-0.35929	0.300684
NM_057172	0.226637	0.521309	0.300658
NM_146249	0.0454854	0.340133	0.300634
NM_021494	-0.107259	0.187072	0.300317
NM_001039546	-0.511214	-0.216913	0.300287
NM_026609	-0.151175	0.143107	0.300267
NM_001177403	-0.0312922	0.26295	0.300228
NM_025534	-0.259579	0.0346279	0.300192
NM_133674	0.0422831	0.33644	0.300142
NM_172555	-0.12172	0.172269	0.299975
NM_025510	-0.0731198	0.220726	0.299831
NM_175375	-0.141102	0.152703	0.299791
NM_010905	-0.365021	-0.0714177	0.299589
NM_029891	0.214591	0.508181	0.299576
NM_019521	-1.05085	-0.757345	0.299494
NM_013911	-0.180892	0.112351	0.299228
NM_133851	0.22291	0.516107	0.299183
NM_013720	-0.120784	0.172312	0.299081
NM_001081409	-0.0632887	0.229731	0.299006
NM_001134717	-0.205818	0.0870238	0.298828
NM_027629	-0.335125	-0.0424311	0.29868
NM_146087	0.20606	0.498642	0.298569
NM_026499	-0.0311825	0.261046	0.298214
NM_023294	0.299022	0.591214	0.298177
NM_029497	0.304756	0.596917	0.298146
NM_033144	-0.375365	-0.0833757	0.297975
NM_198600	-0.0664104	0.225537	0.297933
NM_177055	-0.18606	0.105646	0.297692
NM_024245	0.178197	0.469622	0.297411
NM_009072	0.0227097	0.314095	0.297371
NM_019456	0.0731935	0.364415	0.297207
NM_008168	-0.393593	-0.102485	0.297094
NM_009007	0.0112521	0.302311	0.297045
NM_175158	0.289518	0.580503	0.296971
NM_026346	-0.776965	-0.485982	0.296968
NM_153151	-0.686795	-0.395897	0.296884
NM_009829	-0.103718	0.187093	0.296797
NM_178667	-0.280283	0.0104852	0.296754
NM_010481	0.0399107	0.330578	0.296653
NM_010248	-0.496527	-0.206174	0.296339
NM_028805	0.196395	0.486737	0.296328
NM_001013786	-0.476404	-0.186344	0.296045
NM_001109691	-0.285211	0.0048353	0.296033
NM_153535	0.0484967	0.338394	0.295883
NM_028833	-0.226177	0.0632854	0.295448
NM_001076791	-0.29252	-0.00345344	0.295052
NM_001081013	-0.0315931	0.257236	0.294815
NM_001034900	-0.103143	0.185621	0.29475
NM_013778	-0.201268	0.087291	0.294545
NM_025950	-0.0345841	0.253902	0.294472
NM_176976	0.241593	0.529993	0.294386
NM_021510	-0.00200237	0.286342	0.29433
NM_008172	-0.345854	-0.0575981	0.294241
NM_028314	0.158777	0.44693	0.294139
NM_146068	0.348247	0.636269	0.294007
NM_198248	-0.149701	0.138262	0.293948
NM_181750	0.0421625	0.330097	0.293921
NM_146016	-0.472052	-0.184337	0.293701
NM_181848	-0.0557546	0.231783	0.293524
NM_001085507	-0.531092	-0.243574	0.293503
NM_001163749	-1.20198	-0.914491	0.293475
NM_178778	-0.432913	-0.145466	0.293433
NM_178746	-0.539142	-0.251733	0.293395
NM_020567	0.540667	0.82776	0.293079
NM_018864	0.0912948	0.378359	0.29305
NM_019511	1.34087	1.62791	0.29303
NM_031408	-0.39992	-0.113218	0.292688
NM_001190179	0.459878	0.746561	0.292669
NM_144530	-0.202332	0.0843464	0.292664
NM_009441	-0.372795	-0.0861636	0.292617
NM_175234	-0.191299	0.0951739	0.292458
NM_130881	0.144292	0.430701	0.292395
NM_144789	-0.388941	-0.102594	0.292332
NM_001162945	-0.222462	0.0636715	0.292119
NM_001134465	-0.293115	-0.00705134	0.292049
NM_145531	-0.0845894	0.201446	0.292021
NM_027556	0.116642	0.40256	0.291904
NM_183276	-0.807754	-0.521988	0.291751
NM_025464	-0.513395	-0.227809	0.291572
NM_009227	0.379351	0.664824	0.291459
NM_001079695	-0.153739	0.131582	0.291308
NM_001039519	0.185896	0.471152	0.291242
NM_008924	0.382543	0.667698	0.291141
NM_025471	-0.195126	0.089969	0.291081
NM_177394	-0.309685	-0.024626	0.291045
NM_175180	-0.242609	0.0423871	0.290982
NM_177326	0.102319	0.387253	0.290919
NM_172664	-0.204389	0.0804317	0.290806
NM_001033865	0.0406944	0.324797	0.290088
NM_021522	0.394518	0.678604	0.290072
NM_001025102	0.00637577	0.290414	0.290024
NM_183020	-0.196625	0.0866811	0.289292
NM_030595	-0.251101	0.0320188	0.289106
NM_027384	-0.445079	-0.162118	0.288946
NM_026375	0.0972392	0.380173	0.28892
NM_144837	0.0423054	0.324994	0.288674
NM_153543	-0.714566	-0.431921	0.28863
NM_001172104	-0.0708071	0.211797	0.28859
NM_175485	-0.293935	-0.0113635	0.288557
NM_201638	0.00370649	0.286226	0.288505
NM_001098636	-0.2147	0.0677948	0.288481
NM_133942	-0.439357	-0.15689	0.288452
NM_008706	0.039901	0.322313	0.288397
NM_008292	-0.0863225	0.196004	0.288312
NM_001177965	0.413835	0.696051	0.288202
NM_022655	-0.00218898	0.279988	0.288163
NM_001190985	-0.132188	0.149988	0.288162
NM_182990	0.178025	0.460192	0.288153
NM_019570	-0.069854	0.212026	0.287866
NM_013754	-0.376229	-0.0943565	0.287858
NM_207228	-0.0688005	0.212812	0.287598
NM_145951	-0.273504	0.00804163	0.287532
NM_022012	0.0921512	0.373587	0.287421
NM_021297	-0.64225	-0.361029	0.287207
NM_146112	-0.141513	0.139599	0.287097
NM_001005868	-0.26236	0.0187056	0.287052
NM_001039088	0.0408409	0.321879	0.287024
NM_028304	0.270579	0.551607	0.287014
NM_029431	-0.0802403	0.20075	0.286976
NM_175656	-0.0414598	0.239501	0.286946
NM_001098230	-1.34763	-1.06702	0.286594
NM_172587	0.224643	0.504936	0.286279
NM_145615	0.0121755	0.292133	0.285943
NM_007757	0.204331	0.484126	0.28578
NM_007960	-0.562335	-0.282815	0.285505
NM_133360	-0.402669	-0.123196	0.285459
NM_023209	0.32504	0.604358	0.285304
NM_207669	0.120246	0.399439	0.285179
NM_023597	0.149214	0.427919	0.284691
NM_010617	-0.159022	0.119578	0.284586
NM_025475	0.156401	0.434894	0.284478
NM_024266	0.114006	0.392431	0.284411
NM_172499	-0.539724	-0.26142	0.284291
NM_011496	0.374373	0.652393	0.284006
NM_001127259	0.668827	0.94682	0.283979
NM_001081359	0.171092	0.449027	0.28392
NM_028151	0.318826	0.596709	0.283869
NM_011565	-0.0820612	0.195808	0.283854
NM_019983	0.0770223	0.354889	0.283852
NM_028938	-0.561946	-0.28413	0.283802
NM_026872	0.0716833	0.349289	0.283592
NM_009781	0.0718473	0.349279	0.283418
NM_010465	-0.261915	0.0154806	0.283381
NM_025444	0.139464	0.416692	0.283214
NM_053268	-0.219397	0.0578238	0.283206
NM_016846	-0.728942	-0.451867	0.283061
NM_019986	-0.205544	0.0714432	0.282973
NM_028095	0.0506338	0.32755	0.282902
NM_001168293	-0.143109	0.133796	0.282891
NM_009533	-0.0228207	0.254078	0.282885
NM_019653	-0.328736	-0.0524163	0.282306
NM_024254	-0.00775616	0.268559	0.282301
NM_007465	-0.155902	0.120394	0.282281
NM_011603	0.0301769	0.306432	0.282241
NM_001142939	0.171522	0.447757	0.282221
NM_001162906	-0.307485	-0.0314136	0.282057
NM_001038703	-1.04553	-0.769549	0.281968
NM_007386	-0.0477534	0.228151	0.28189
NM_178688	-1.55336	-1.27758	0.281761
NM_172749	-0.235049	0.0406879	0.281722
NM_130889	0.272472	0.548168	0.281682
NM_025840	0.413658	0.689251	0.281579
NM_001170849	0.13331	0.408788	0.281464
NM_029767	-0.0568039	0.218547	0.281337
NM_027707	-0.0447976	0.230466	0.281249
NM_019677	-0.373101	-0.0980446	0.281042
NM_029419	-0.244081	0.0308921	0.280959
NM_177596	-0.31598	-0.0411282	0.280837
NM_009773	0.623221	0.897936	0.280701
NM_026071	-0.236267	0.0384279	0.28068
NM_001045536	0.0211618	0.295682	0.280506
NM_172304	0.245777	0.52024	0.280448
NM_207213	-0.0797278	0.194691	0.280405
NM_025690	-0.104803	0.169557	0.280345
NM_001103158	-0.15322	0.121127	0.280333
NM_172761	-0.265475	0.00886934	0.280331
NM_011990	-0.602274	-0.328063	0.280197
NM_026967	-0.0808252	0.193172	0.279983
NM_025781	-0.182702	0.0912728	0.279961
NM_153585	0.13085	0.404805	0.27994
NM_011264	-0.185581	0.0882963	0.279863
NM_001081373	-0.138991	0.134871	0.279848
NM_011917	0.219929	0.493557	0.279613
NM_024250	-0.119425	0.154152	0.279562
NM_001171512	-0.443532	-0.170097	0.279421
NM_029413	-0.490712	-0.217325	0.279373
NM_001199188	0.372679	0.645958	0.279264
NM_198035	-0.0875467	0.185596	0.279129
NM_026585	-0.384149	-0.111143	0.278991
NM_023141	-0.686302	-0.413571	0.278717
NM_007636	0.403014	0.675705	0.278676
NM_053137	-0.394035	-0.121563	0.278458
NM_030131	0.0913853	0.363779	0.27838
NM_027354	0.385272	0.657587	0.278301
NM_001079824	-0.0879438	0.184257	0.278186
NM_028572	-0.347521	-0.0753873	0.27812
NM_001135559	-0.120899	0.151228	0.278113
NM_172779	-0.0803265	0.19178	0.278092
NM_001112731	-0.359634	-0.0876024	0.278017
NM_001167730	0.462609	0.734631	0.278007
NM_199316	-0.449099	-0.177131	0.277954
NM_013566	0.593854	0.865776	0.277908
NM_145552	0.114991	0.386903	0.277898
NM_001081326	-0.252407	0.0194602	0.277853
NM_001081056	0.0530984	0.324802	0.27769
NM_001002929	0.398792	0.67049	0.277683
NM_024184	0.461603	0.733048	0.277431
NM_145480	0.436436	0.707741	0.27729
NM_177372	0.243085	0.514179	0.27708
NM_001160214	0.0824937	0.353492	0.276984
NM_001164363	-0.168165	0.102816	0.276967
NM_008857	-0.140453	0.130493	0.276932
NM_001199136	-0.344926	-0.0740582	0.276854
NM_007422	0.0344812	0.305268	0.276773
NM_145990	0.166196	0.436959	0.276749
NM_172525	-0.222785	0.0479291	0.2767
NM_011045	0.390636	0.6611	0.27645
NM_018776	0.204738	0.475159	0.276406
NM_145972	0.120266	0.390656	0.276376
NM_011729	-0.0949254	0.175432	0.276343
NM_008651	-0.0805257	0.189281	0.275792
NM_207682	-0.123862	0.145871	0.275718
NM_030233	0.0949026	0.364123	0.275206
NM_007958	-0.063005	0.206153	0.275143
NM_026993	0.406075	0.675031	0.274941
NM_016748	0.409957	0.678736	0.274765
NM_021524	-0.117951	0.150809	0.274745
NM_016903	0.0110602	0.279664	0.274589
NM_172635	0.00383304	0.272355	0.274508
NM_177472	-0.0232075	0.245219	0.274412
NM_017381	0.0108821	0.279301	0.274405
NM_010761	-0.216163	0.0521672	0.274316
NM_009093	0.0400545	0.308383	0.274314
NM_133975	-0.0361459	0.232053	0.274184
NM_011399	0.159388	0.427573	0.274171
NM_025679	-0.119804	0.148351	0.274141
NM_028343	-0.309005	-0.0409662	0.274025
NM_172488	-0.00911966	0.258758	0.273863
NM_011291	0.0476989	0.315555	0.273842
NM_007532	0.458515	0.726225	0.273696
NM_001005509	0.153837	0.421546	0.273695
NM_029432	-0.535069	-0.267396	0.273659
NM_026201	0.11545	0.382776	0.273312
NM_022015	-0.160952	0.106312	0.273249
NM_133712	0.18586	0.453117	0.273243
NM_207255	-0.201856	0.0653307	0.273172
NM_029084	-0.372119	-0.104959	0.273145
NM_144820	-0.358477	-0.0913478	0.273115
NM_178935	-0.233346	0.0337615	0.273093
NM_153794	0.0476013	0.3147	0.273085
NM_027060	-0.208089	0.0589045	0.272979
NM_029128	0.205902	0.47287	0.272953
NM_001171582	0.15738	0.424223	0.272829
NM_028291	-0.138996	0.127823	0.272806
NM_176980	-0.495154	-0.228466	0.272673
NM_008628	0.158164	0.424845	0.272667
NM_001010833	0.199983	0.466573	0.272575
NM_144802	0.317896	0.584344	0.272433
NM_010945	-0.169925	0.0965161	0.272427
NM_178655	-0.532044	-0.265664	0.272366
NM_021384	-0.865524	-0.599176	0.272334
NM_172552	0.232529	0.498847	0.272304
NM_009840	0.460155	0.726419	0.272249
NM_001163511	0.164502	0.430725	0.272209
NM_175749	0.29413	0.560348	0.272203
NM_153159	-0.200039	0.0661516	0.272176
NM_133957	-0.507703	-0.241628	0.272061
NM_001012273	0.553111	0.819181	0.272056
NM_053124	0.271962	0.537984	0.272009
NM_019428	0.576219	0.842232	0.271999
NM_178214	-0.117994	0.147894	0.271874
NM_173382	-0.0694129	0.196367	0.271766
NM_001122820	-0.650919	-0.385201	0.271703
NM_133774	-0.560065	-0.294516	0.271535
NM_001005358	-0.132195	0.133332	0.271513
NM_028234	-0.0423816	0.222935	0.271302
NM_183408	-0.189237	0.076048	0.27127
NM_028839	-0.384784	-0.119566	0.271204
NM_016965	-0.0552101	0.209998	0.271194
NM_025903	0.471306	0.736507	0.271187
NM_011404	-0.380658	-0.115509	0.271135
NM_008904	-0.425322	-0.160262	0.271045
NM_199080	-0.288818	-0.0238509	0.270953
NM_001081034	-0.104001	0.160902	0.270889
NM_001081400	-0.309982	-0.0451799	0.270788
NM_173738	0.41305	0.677727	0.270663
NM_010220	0.203496	0.468136	0.270626
NM_001146081	0.524283	0.788923	0.270625
NM_019766	0.320049	0.584615	0.270552
NM_181589	0.194192	0.458698	0.270492
NM_008302	0.225604	0.490086	0.270468
NM_028994	-0.418845	-0.154919	0.269912
NM_007688	-0.0206875	0.243016	0.269689
NM_025900	0.232137	0.495789	0.269638
NM_145616	-0.176343	0.0872482	0.269577
NM_030251	-0.499063	-0.235563	0.269485
NM_153126	0.317745	0.58122	0.269461
NM_027952	-0.229982	0.0334898	0.269457
NM_018813	0.107445	0.370823	0.269364
NM_008774	-0.048983	0.214051	0.269019
NM_001030307	0.4646	0.727567	0.268953
NM_145422	-0.108108	0.154778	0.268871
NM_001164483	-0.252279	0.0104005	0.268665
NM_028198	0.356395	0.619049	0.268639
NM_146450	0.193247	0.455596	0.268335
NM_027000	0.306254	0.568517	0.268248
NM_001033263	-0.294821	-0.0326756	0.268131
NM_020558	0.0739026	0.335854	0.267938
NM_172473	-0.162985	0.0989161	0.267887
NM_173026	-0.0382968	0.223456	0.267739
NM_025706	0.0166783	0.278386	0.267693
NM_145595	-0.310172	-0.0484695	0.267689
NM_001167908	-0.43536	-0.173713	0.267633
NM_175397	-1.16128	-0.899656	0.267611
NM_001002008	-0.183493	0.0779402	0.267419
NM_025708	-0.00582136	0.255537	0.267344
NM_001128084	-0.325071	-0.0637354	0.267322
NM_001007577	-0.243711	0.0176188	0.267315
NM_011653	-0.14874	0.112507	0.267232
NM_007971	0.306493	0.567697	0.26719
NM_001242363	-0.0918632	0.16933	0.267179
NM_173744	-0.337203	-0.0762387	0.26695
NM_198031	0.12031	0.381178	0.266854
NM_028040	0.0462573	0.306999	0.266727
NM_008448	0.0921513	0.352718	0.266552
NM_001114347	0.37188	0.632371	0.266476
NM_001162904	0.387273	0.647572	0.266286
NM_011666	0.19528	0.455513	0.266219
NM_199223	0.304241	0.564331	0.266075
NM_001163741	-0.229267	0.0306139	0.265867
NM_027482	-0.0893697	0.170483	0.265838
NM_173439	0.0932132	0.35291	0.265682
NM_010585	-0.335965	-0.076302	0.265649
NM_001008791	0.00945819	0.268994	0.265522
NM_172691	-0.105039	0.154376	0.265401
NM_178078	0.134018	0.393347	0.265314
NM_028394	-0.0649854	0.194044	0.265015
NM_026079	0.283161	0.542185	0.26501
NM_021485	0.165303	0.424292	0.264975
NM_175374	-0.0553682	0.203566	0.26492
NM_133884	0.267847	0.526676	0.264815
NM_198645	0.313902	0.57258	0.264664
NM_175175	-0.280413	-0.021765	0.264633
NM_020296	-0.183961	0.0746647	0.264611
NM_177381	-0.169737	0.088851	0.264574
NM_028402	-0.0595332	0.199004	0.264523
NM_172666	0.0410293	0.299433	0.26439
NM_001080931	0.0977622	0.355964	0.264187
NM_138667	-0.0516578	0.206269	0.263913
NM_133349	-0.133538	0.12435	0.263874
NM_026493	-0.0372773	0.220529	0.263792
NM_178076	-0.49423	-0.23644	0.263776
NM_013915	-0.525796	-0.268259	0.263523
NM_146121	-0.169662	0.0878587	0.263506
NM_199198	-0.112924	0.144533	0.263443
NM_177586	-0.288537	-0.0312054	0.263317
NM_172410	0.437765	0.695033	0.263253
NM_145958	-0.0984352	0.158774	0.263195
NM_178691	0.0104272	0.267624	0.263182
NM_007928	-0.0140163	0.243099	0.263101
NM_139294	-0.0422834	0.21481	0.263079
NM_009157	0.178189	0.435216	0.263013
NM_028850	-0.427961	-0.170978	0.262969
NM_028130	-0.361849	-0.104964	0.262871
NM_020604	-0.151275	0.105302	0.262562
NM_028349	0.468173	0.724737	0.262549
NM_028032	0.13345	0.389847	0.262384
NM_009283	-0.268057	-0.0117292	0.262314
NM_007637	0.277949	0.534117	0.262154
NM_198020	0.0561061	0.312194	0.262074
NM_181414	-0.0262883	0.229785	0.262059
NM_011086	-0.245035	0.0109489	0.26197
NM_020013	-0.908061	-0.6521	0.261947
NM_030096	0.277526	0.533482	0.261941
NM_133435	0.117018	0.372934	0.261902
NM_009250	-0.268245	-0.0123428	0.261888
NM_001014974	0.215217	0.470834	0.261602
NM_145078	-0.341948	-0.0863331	0.261601
NM_013872	0.0881418	0.343668	0.261512
NM_025979	0.123312	0.378754	0.261428
NM_133668	0.190575	0.445942	0.261353
NM_181419	0.156671	0.411918	0.261232
NM_001177950	-0.0292509	0.225962	0.261198
NM_175174	-0.131151	0.124053	0.26119
NM_009884	-0.245685	0.00947302	0.261144
NM_172712	0.0608205	0.315925	0.26109
NM_001142950	-0.032981	0.222107	0.261074
NM_027519	-1.15364	-0.89868	0.260943
NM_172833	-0.138747	0.116204	0.260937
NM_177359	-0.29215	-0.0372842	0.260851
NM_133679	-0.202682	0.0519956	0.260663
NM_010655	0.582256	0.836866	0.260596
NM_001101478	-0.332765	-0.0783043	0.260446
NM_183310	-0.643205	-0.388804	0.260387
NM_199032	-0.101864	0.152489	0.260339
NM_177670	0.437517	0.691781	0.260249
NM_026984	-0.322306	-0.068084	0.260208
NM_027545	0.0548286	0.308613	0.25977
NM_028599	0.542247	0.795917	0.259656
NM_001170488	-0.0187092	0.23493	0.259625
NM_013822	-0.478862	-0.225354	0.259494
NM_021448	0.114321	0.367745	0.25941
NM_010324	0.0459292	0.299327	0.259384
NM_145938	0.0826974	0.336094	0.259382
NM_025760	-0.317247	-0.0639198	0.259313
NM_025581	0.46271	0.715945	0.25922
NM_001164503	-0.0763185	0.176656	0.25896
NM_001004190	-0.260637	-0.00823068	0.258392
NM_138310	-0.877881	-0.62549	0.258377
NM_001033201	0.43006	0.682417	0.258343
NM_178641	-0.110107	0.142197	0.258289
NM_009445	0.367973	0.620073	0.258086
NM_001159538	-0.176952	0.0750601	0.257998
NM_027872	-0.849008	-0.59762	0.257374
NM_177445	0.195394	0.446724	0.257316
NM_021461	-0.294329	-0.0430356	0.257279
NM_010176	-0.398211	-0.147193	0.257004
NM_009555	-0.225657	0.0253404	0.256983
NM_001081217	-0.428037	-0.177077	0.256946
NM_026024	0.363692	0.614625	0.256918
NM_001035854	-0.0397276	0.211099	0.256812
NM_001128096	0.118687	0.369368	0.256666
NM_008563	0.624947	0.875562	0.256601
NM_134188	-0.724158	-0.47363	0.256514
NM_008715	0.101182	0.351609	0.256413
NM_008379	0.294051	0.544221	0.256156
NM_016690	0.346534	0.596687	0.25614
NM_015751	0.374632	0.624612	0.255965
NM_013559	0.0557709	0.305726	0.255941
NM_001163780	-0.276451	-0.0266651	0.255771
NM_001177352	0.344948	0.594672	0.255709
NM_028133	-0.268107	-0.0183997	0.255693
NM_177712	-0.279697	-0.0301682	0.255514
NM_010931	0.333834	0.583141	0.255293
NM_001081128	0.318508	0.567548	0.255027
NM_029145	0.0544617	0.303466	0.25499
NM_001142745	-0.405792	-0.156795	0.254984
NM_001100452	-0.188402	0.0602926	0.25468
NM_025356	0.0874349	0.336119	0.25467
NM_007462	-0.0923703	0.156272	0.254628
NM_025651	0.0213123	0.269666	0.25434
NM_025335	0.248382	0.496544	0.254147
NM_026152	-0.649606	-0.401465	0.254126
NM_020601	-0.252406	-0.00435248	0.254039
NM_001039201	-0.0315433	0.216436	0.253965
NM_024248	-0.138542	0.109322	0.253849
NM_025938	0.0771234	0.324934	0.253797
NM_019769	0.258795	0.506412	0.253603
NM_025709	0.0238927	0.271508	0.253601
NM_009696	-0.152371	0.0949758	0.253333
NM_008942	-0.00257421	0.244756	0.253316
NM_139311	-0.085003	0.162194	0.253183
NM_199306	-0.342631	-0.0954384	0.253178
NM_001081176	0.203906	0.450911	0.252991
NM_022433	-0.220646	0.0263046	0.252936
NM_001039474	0.111573	0.358511	0.252924
NM_010258	-0.372556	-0.125773	0.252769
NM_023738	-1.72412	-1.47741	0.2527
NM_001136090	-0.429313	-0.182847	0.252451
NM_001177536	-0.278981	-0.0325284	0.252438
NM_001167967	-0.107487	0.138738	0.252211
NM_001081249	0.496161	0.74231	0.252135
NM_010636	-0.486446	-0.240315	0.252117
NM_133817	-0.0214554	0.224507	0.251948
NM_011101	0.058785	0.304621	0.251822
NM_011756	0.315395	0.561176	0.251766
NM_008327	-0.395374	-0.149613	0.251746
NM_024459	0.0255412	0.271225	0.251669
NM_001197082	0.537396	0.782966	0.251556
NM_133228	-0.347035	-0.101513	0.251507
NM_177732	0.364193	0.609687	0.25148
NM_001100110	0.110415	0.355632	0.251203
NM_175111	0.356238	0.601246	0.250993
NM_023565	0.470927	0.715877	0.250936
NM_001164223	0.290364	0.534913	0.250535
NM_027810	-0.085301	0.159232	0.250519
NM_008102	-0.775622	-0.531101	0.250507
NM_010589	0.179044	0.423466	0.250408
NM_177260	-0.468521	-0.224121	0.250386
NM_001098836	0.0623701	0.306724	0.250339
NM_001081168	-0.0431613	0.201022	0.25017
NM_001024560	-0.399468	-0.155349	0.250105
NM_009938	-0.0423351	0.201779	0.2501
NM_183091	0.215531	0.459547	0.250002
NM_144550	-0.160517	0.0834744	0.249977
NM_001164885	-0.221328	0.0226101	0.249923
NM_001081362	0.030208	0.273981	0.249759
NM_027829	-0.833951	-0.590233	0.249704
NM_029332	-0.404734	-0.16127	0.249449
NM_008193	0.466755	0.710178	0.249408
NM_009743	0.259565	0.502985	0.249406
NM_019564	0.0158334	0.259245	0.249397
NM_145823	0.355297	0.598696	0.249385
NM_001164075	-0.123044	0.120343	0.249373
NM_001177505	-0.378565	-0.135196	0.249355
NM_134077	0.0571214	0.30048	0.249345
NM_080855	-0.111184	0.132158	0.249328
NM_007496	-0.527492	-0.284196	0.249282
NM_019937	-0.0553347	0.187933	0.249253
NM_134052	-0.18471	0.0585501	0.249246
NM_030743	0.0651448	0.308321	0.249162
NM_019538	-0.435672	-0.192637	0.249021
NM_026576	0.17481	0.417773	0.248948
NM_009104	0.599721	0.842571	0.248835
NM_001042591	0.385188	0.627988	0.248786
NM_133740	-0.0748411	0.167845	0.248672
NM_001042501	0.0703086	0.31298	0.248658
NM_019400	-0.0352984	0.207153	0.248437
NM_178664	-0.381575	-0.139185	0.248375
NM_153798	0.327206	0.569591	0.248371
NM_007983	0.189694	0.432028	0.248321
NM_145542	0.289245	0.531539	0.24828
NM_027985	-0.00154473	0.240637	0.248167
NM_009077	0.132536	0.374534	0.247984
NM_134040	0.290994	0.532988	0.247979
NM_008886	0.25119	0.493043	0.247839
NM_175294	0.189815	0.431552	0.247723
NM_001034876	-0.384831	-0.143187	0.24763
NM_181650	0.132498	0.374001	0.247489
NM_007681	0.482034	0.72349	0.247442
NM_029781	-0.536344	-0.294934	0.247396
NM_133676	-0.375677	-0.134325	0.247338
NM_178888	-0.508755	-0.267512	0.247228
NM_001159288	0.0802942	0.321514	0.247206
NM_007488	0.217404	0.458449	0.24703
NM_174848	-0.285713	-0.0448405	0.246858
NM_054078	-0.0969345	0.143928	0.246848
NM_145600	0.154361	0.39513	0.246755
NM_021720	0.139808	0.380504	0.246682
NM_001170785	0.259363	0.500056	0.246678
NM_009120	-0.0113849	0.229289	0.246659
NM_172689	-0.588502	-0.347852	0.246636
NM_029044	-0.318644	-0.078159	0.246471
NM_010892	0.258312	0.498793	0.246466
NM_010754	-0.129923	0.110528	0.246437
NM_001024806	0.230471	0.470666	0.246181
NM_001047604	-0.0619033	0.178266	0.246155
NM_173048	-0.0361989	0.203842	0.246027
NM_207649	0.92894	1.16898	0.246025
NM_007451	0.465296	0.705222	0.245911
NM_011723	-0.264837	-0.0254851	0.245338
NM_010120	-0.00863735	0.230544	0.245167
NM_001040396	0.367218	0.606381	0.245149
NM_011296	0.0183535	0.257516	0.245148
NM_026114	0.47381	0.712948	0.245125
NM_013896	0.293495	0.532632	0.245123
NM_027406	-0.621045	-0.382204	0.244826
NM_001039239	0.231135	0.469882	0.244733
NM_007964	-0.189826	0.0489027	0.244714
NM_145133	-0.00719378	0.231514	0.244694
NM_009025	0.0943583	0.333063	0.244691
NM_183162	-0.100461	0.138241	0.244689
NM_177351	-0.475453	-0.23684	0.244599
NM_172807	0.159086	0.397654	0.244554
NM_178654	0.0250487	0.263493	0.24443
NM_013835	-0.0171033	0.221065	0.244154
NM_172267	-0.88153	-0.643463	0.244053
NM_001199060	0.415205	0.653261	0.244042
NM_028680	-0.315603	-0.0778184	0.24377
NM_172705	-0.295976	-0.0582341	0.243728
NM_001191004	0.271316	0.509048	0.243717
NM_029711	0.153783	0.391391	0.243594
NM_008910	-0.0101556	0.227427	0.243568
NM_020608	-0.151331	0.0858848	0.243202
NM_010156	-0.668671	-0.431471	0.243186
NM_212468	0.27164	0.508762	0.243108
NM_010477	0.565912	0.802936	0.24301
NM_199196	0.282147	0.51914	0.242979
NM_146194	0.141807	0.378657	0.242836
NM_001085376	-0.00777916	0.229034	0.242799
NM_001160219	-0.0077293	0.229017	0.242732
NM_024457	0.0590111	0.295732	0.242707
NM_001081423	-0.145268	0.0914183	0.242672
NM_133948	0.122224	0.358897	0.242658
NM_021715	-0.324667	-0.0880291	0.242623
NM_013671	-0.0207312	0.215861	0.242578
NM_029756	-0.125222	0.111318	0.242526
NM_146005	-0.159511	0.0770065	0.242503
NM_011198	0.754662	0.990836	0.242159
NM_144931	0.0158336	0.25182	0.241972
NM_001099634	0.113621	0.349559	0.241924
NM_019912	0.0765267	0.312337	0.241796
NM_001081422	0.00813931	0.243935	0.241782
NM_001113188	0.119419	0.355084	0.24165
NM_018773	-0.293267	-0.0577601	0.241492
NM_026434	-0.0819125	0.153446	0.241344
NM_199007	0.373431	0.608672	0.241227
NM_146150	0.0865263	0.321666	0.241126
NM_009516	-0.102225	0.132902	0.241113
NM_033618	0.311892	0.546143	0.240237
NM_145528	-0.126012	0.108123	0.24012
NM_001101588	-0.411011	-0.176894	0.240102
NM_023735	0.321393	0.555408	0.240001
NM_016805	0.229227	0.463231	0.239991
NM_172490	0.0135912	0.247582	0.239976
NM_053090	-0.493309	-0.259709	0.239586
NM_001081094	0.241757	0.474968	0.239197
NM_019718	-0.109312	0.123698	0.238996
NM_028370	-0.022342	0.210485	0.238813
NM_001081341	-0.386199	-0.153445	0.23874
NM_011319	-0.279634	-0.0468798	0.23874
NM_001033634	-0.10082	0.131891	0.238696
NM_028814	-0.106517	0.126172	0.238675
NM_025853	0.201646	0.434042	0.238382
NM_153063	0.115941	0.348261	0.238306
NM_019464	0.0425802	0.274893	0.238298
NM_145430	0.17062	0.402891	0.238257
NM_184088	-0.338189	-0.105957	0.238218
NM_172405	-0.152492	0.0797113	0.238189
NM_001177602	0.0881376	0.320045	0.237893
NM_001159719	-0.0795525	0.152262	0.2378
NM_011515	-0.150557	0.0812576	0.2378
NM_010306	0.199126	0.430918	0.237778
NM_133891	-0.379791	-0.148029	0.237747
NM_001078167	0.26307	0.49476	0.237676
NM_025485	0.351304	0.582967	0.237649
NM_007970	-0.46683	-0.235213	0.237603
NM_001003918	0.110789	0.342393	0.237589
NM_010435	0.132616	0.364184	0.237553
NM_172665	-0.38751	-0.156008	0.237488
NM_009082	0.115214	0.346691	0.237463
NM_175201	-0.319621	-0.0882331	0.237373
NM_194345	-0.0205038	0.210877	0.237366
NM_183089	0.450728	0.682026	0.237284
NM_001081750	-0.0383391	0.192851	0.237176
NM_011254	0.612674	0.84386	0.237172
NM_172883	-0.547428	-0.316249	0.237165
NM_011500	-0.0408711	0.190254	0.237111
NM_153587	-0.480856	-0.249748	0.237094
NM_001033302	-0.353416	-0.122371	0.237031
NM_001042653	0.277359	0.50829	0.236916
NM_207671	-0.303621	-0.0727122	0.236894
NM_031191	0.61944	0.850137	0.236682
NM_021463	0.431705	0.662252	0.236533
NM_012048	-0.0709007	0.159644	0.23653
NM_172153	0.157853	0.388359	0.236492
NM_001164557	-1.22981	-0.999509	0.236284
NM_026383	-0.192332	0.0379298	0.236248
NM_001122675	-0.253982	-0.023784	0.236184
NM_172717	0.0584941	0.288581	0.236073
NM_001037741	0.22011	0.450085	0.235961
NM_019967	-0.216745	0.0132151	0.235946
NM_009210	-0.133108	0.0967616	0.235855
NM_001100591	-0.174037	0.0557063	0.235729
NM_030559	-0.0934013	0.136257	0.235644
NM_028776	0.0715236	0.301176	0.235638
NM_001081085	0.10743	0.336875	0.235431
NM_001033259	-0.102526	0.126866	0.235378
NM_134151	-0.0116974	0.217543	0.235226
NM_183185	-0.151892	0.0772837	0.235162
NM_027727	-0.106734	0.122366	0.235086
NM_029578	0.276149	0.505215	0.235052
NM_001081066	-0.412634	-0.183573	0.235047
NM_145220	-0.59172	-0.362718	0.234987
NM_008926	-0.0584066	0.170388	0.23478
NM_001081189	-0.457125	-0.22843	0.23468
NM_029441	-0.178692	0.0498931	0.234571
NM_001081256	-0.319408	-0.0915284	0.233866
NM_178403	0.320917	0.548689	0.233758
NM_001114977	0.172885	0.400649	0.23375
NM_029975	0.449842	0.677291	0.233435
NM_019637	-0.036366	0.19097	0.233322
NM_138594	-0.238815	-0.0115916	0.233209
NM_145632	0.372957	0.60018	0.233209
NM_145997	-0.12118	0.106017	0.233183
NM_173001	-0.407955	-0.180783	0.233158
NM_001081462	-0.0977991	0.129362	0.233147
NM_028099	-0.249993	-0.0229443	0.233035
NM_029570	-0.213062	0.0139252	0.232973
NM_026410	0.423713	0.650668	0.232941
NM_009481	0.292118	0.519015	0.232883
NM_008031	-0.0964207	0.130461	0.232868
NM_027290	0.546181	0.772995	0.2328
NM_023525	0.324203	0.550828	0.232611
NM_172276	-0.0856624	0.140941	0.232589
NM_146006	-1.30435	-1.07781	0.232529
NM_172767	-0.81178	-0.585291	0.232474
NM_021886	0.354478	0.580965	0.232473
NM_183014	-0.112607	0.113876	0.232468
NM_007772	-0.0764942	0.149707	0.232187
NM_028759	-0.693591	-0.467468	0.232109
NM_144500	-0.281181	-0.0551294	0.232037
NM_026126	-0.236297	-0.0105134	0.231769
NM_001168248	-0.0893598	0.136424	0.231769
NM_148924	-0.291134	-0.0654278	0.231692
NM_001081160	-0.539752	-0.314057	0.231681
NM_001081117	0.0894473	0.315073	0.231611
NM_001093754	-0.216725	0.00886933	0.23158
NM_029881	-0.382622	-0.157148	0.231459
NM_181569	-0.0867767	0.138472	0.231234
NM_152816	0.0297112	0.254893	0.231167
NM_133931	0.210365	0.435526	0.231147
NM_133766	-0.247876	-0.0227552	0.231106
NM_027852	-0.609795	-0.384787	0.230995
NM_001163319	0.0493097	0.274243	0.230919
NM_009796	-0.245182	-0.0202766	0.230891
NM_198021	-0.00337534	0.221436	0.230798
NM_008565	0.430749	0.655485	0.230721
NM_026038	-0.242594	-0.017859	0.23072
NM_001200002	-0.00637442	0.218317	0.230677
NM_175116	-0.0387598	0.185923	0.230669
NM_013715	0.330538	0.555189	0.230637
NM_011965	0.349259	0.573894	0.230621
NM_007933	0.789949	1.0144	0.230432
NM_053075	0.132277	0.356712	0.230422
NM_172122	-0.0378294	0.186185	0.230001
NM_011112	0.166727	0.390536	0.229795
NM_016811	-0.17645	0.0473198	0.229756
NM_133885	0.100014	0.323623	0.229595
NM_175472	-0.152752	0.0707091	0.229447
NM_001115130	-0.250399	-0.0270986	0.229286
NM_001025439	-0.375426	-0.152194	0.229218
NM_144860	-0.0393815	0.183782	0.229149
NM_172684	-0.107857	0.115131	0.228974
NM_145942	-0.974459	-0.751718	0.228726
NM_001198573	-0.21687	0.00558978	0.228446
NM_175004	0.330054	0.552465	0.228397
NM_173763	0.410836	0.633242	0.228392
NM_010499	0.22418	0.446399	0.228205
NM_001100451	0.0350572	0.257225	0.228153
NM_009091	-0.0187376	0.203364	0.228087
NM_029673	0.268246	0.490328	0.228068
NM_027448	-0.0573769	0.164614	0.227977
NM_146130	0.257709	0.479668	0.227945
NM_001081154	-0.149941	0.0719907	0.227918
NM_134006	-0.504982	-0.283126	0.227841
NM_021398	0.381499	0.60335	0.227837
NM_007706	0.696253	0.917874	0.227607
NM_001205095	-0.276679	-0.0551114	0.227553
NM_010433	0.402029	0.623446	0.227403
NM_026246	0.256434	0.477747	0.227299
NM_007603	-0.805193	-0.583887	0.227292
NM_016777	0.741155	0.962446	0.227277
NM_153785	-0.433334	-0.212178	0.227141
NM_022985	-0.181482	0.0396641	0.227132
NM_024229	-0.905538	-0.684466	0.227057
NM_010123	0.125566	0.346603	0.227023
NM_020606	-0.138457	0.08249	0.226933
NM_012023	0.0440247	0.264903	0.226864
NM_028230	0.109729	0.330578	0.226835
NM_181594	0.106362	0.327047	0.226672
NM_001201330	-0.0578224	0.162852	0.22666
NM_013733	0.456158	0.67682	0.226647
NM_017478	-0.261409	-0.0407548	0.22664
NM_025837	0.415728	0.636334	0.226591
NM_028341	-0.18552	0.0350788	0.226584
NM_172695	0.346976	0.567453	0.226462
NM_013781	-0.754476	-0.534239	0.226223
NM_027030	-0.0093294	0.210875	0.22619
NM_145409	0.374176	0.594301	0.22611
NM_030690	0.544419	0.764466	0.226033
NM_145510	-0.0679256	0.152061	0.225973
NM_012047	-0.21736	0.00262677	0.225972
NM_027642	0.1382	0.358162	0.225948
NM_177869	0.242273	0.462124	0.225837
NM_007840	-0.0641174	0.155549	0.225652
NM_001172136	0.169678	0.389326	0.225634
NM_028039	0.0887404	0.308347	0.225592
NM_001039493	-0.170233	0.0493304	0.225549
NM_011241	0.379526	0.598978	0.225438
NM_011504	-0.257538	-0.0380906	0.225433
[truncated: 8,988 more rows]
