# Supplementary material for: A rare codon-based translational program of cell proliferation
Source: Genome Biol. 2020 Feb 27;21:44. doi: 10.1186/s13059-020-1943-5 (PMC7045563; doi:10.1186/s13059-020-1943-5)
Supplement: Supplementary file 5 — Additional file 5: Table S4. Differential expression analysis of mRNA and protein levels (10% vs 1% FCS). [file 13059_2020_1943_MOESM5_ESM.xlsx]

## Sheet: diff.te.grad.prot.vs.rnaseq.10p
Table S4. Differential expression analysis of mRNA and protein levels (10% vs 1% FCS)
Refseq_mrna	Uniprot_id	log2FoldChange_mRNA	log2FoldChange_Protein	log2FoldChange_TE
NM_028245	Q8K3J5	0.0388344	10.0075	10.1453
NM_027870	Q8BHS6	-0.590352	9.27931	9.80746
NM_145628	Q99K46	-0.0211231	7.22881	7.40375
NM_001166635	Q9CQ20	0.489975	7.48589	7.34368
NM_025375	Q9CY21	0.350298	7.03543	6.97989
NM_001113470	Q8BX07	-0.0381935	5.58501	5.77054
NM_001040691	P97931	0.465472	5.74305	5.61605
NM_139143	Q8C145	0.410443	4.66398	4.57112
NM_181589	Q7TS74	0.272552	4.28749	4.2802
NM_026388	Q9DBS2	-0.292102	3.62466	3.96774
NM_024190	Q99LU0	-0.356639	2.6064	2.98953
NM_025832	Q9DBB4	-0.157623	2.37489	2.63453
NM_001037756	Q3U1T3	0.0352533	2.43813	2.57809
NM_175098	Q8BIS8	-0.227614	2.27066	2.57373
NM_008943	P49769	0.0773095	2.23035	2.34421
NM_172742	Q7TPM9	0.387759	2.31275	2.23397
NM_025588	Q9D4H1	0.130066	1.98471	2.06584
NM_001039692	Q8C0D4	-0.220538	1.74905	2.04773
NM_008678	Q61026	0.00187486	1.85775	2.01842
NM_144872	Q8VC03	-0.0864641	1.75224	1.96773
NM_001025586	Q3TV70	0.0598164	1.75436	1.87907
NM_010453	P09021	-0.125492	1.62708	1.86678
NM_026068	Q9CXU1	-0.149645	1.58557	1.84025
NM_027009	Q8R323	0.17622	1.7818	1.83429
NM_008630	P02798	-0.872204	1.06481	1.76786
NM_001003909	Q6ZPS6	0.0958573	1.63356	1.73591
NM_012043	Q6GU68	-1.24004	0.780146	1.71144
NM_027772	Q33DR3	0.307311	1.67132	1.64246
NM_001113354	Q80TJ7	0.414378	1.73098	1.63568
NM_001162884	Q3V1M1	0.723864	1.8734	1.58607
NM_134099	Q8CHQ0	-0.0742638	1.35721	1.56513
NM_019883	P62984	-0.239783	1.20976	1.52037
NM_001003817	P70424	0.272728	1.47673	1.46933
NM_027044	Q9WU28	-0.533592	0.956497	1.44943
NM_172704	Q5U458	0.234419	1.42219	1.43857
NM_007392	P62737	0.347508	1.49151	1.43771
NM_013562	P19182	0.127832	1.34913	1.43163
NM_030132	Q9CX11	-0.0794669	1.17024	1.38138
NM_013602	P02802	-0.401501	0.9645	1.37547
NM_001048057	Q9JJI8	-0.181019	1.09863	1.37278
NM_010239	P09528	-0.123887	1.13033	1.36903
NM_011276	Q9WTV7	0.150371	1.29298	1.3615
NM_029850	Q9CXE2	0.560126	1.54209	1.35636
NM_144860	Q80SY4	0.231065	1.32615	1.34461
NM_133777	Q921J4	0.261956	1.33074	1.33002
NM_001166370	Q9DCG9	0.0655247	1.19733	1.3185
NM_025535	Q9CQC9	-0.193927	1.02246	1.30462
NM_011519	P18828	0.433493	1.39928	1.29212
NM_183275	Q5SSK3	-0.0351457	1.10166	1.2853
NM_011513	Q62276	0.329503	1.29018	1.24755
NM_013931	Q9ESN9	-0.461261	0.769147	1.2172
NM_145396	Q8C4J7	0.743955	1.50753	1.20772
NM_054102	Q920Q8	0.0605193	1.08099	1.20527
NM_011650	Q62348	0.175383	1.13763	1.19063
NM_026902	Q9DB27	-0.264514	0.849262	1.17523
NM_007853	O09005	0.0477352	1.03349	1.1657
NM_172699	Q8BUR3	0.165487	1.07877	1.13792
NM_026640	Q9D2L9	0.13867	1.05726	1.13305
NM_026531	Q9CZI9	0.206178	1.09345	1.12734
NM_009615	Q9Z0F8	-0.0605889	0.924316	1.12374
NM_030087	Q8BK30	-0.695991	0.521613	1.11532
NM_019550	Q91Z31	-0.0894827	0.897407	1.11476
NM_001123038	P10630	-0.382648	0.704729	1.104
NM_009826	Q9ESK9	-0.154426	0.837861	1.09551
NM_001099674	Q0VG62	-0.251918	0.74715	1.0653
NM_023223	Q9JJ66	0.730953	1.3402	1.04847
NM_007684	O35648	-0.187509	0.765311	1.04349
NM_009780	P01029	0.117735	0.952262	1.04104
NM_175477	Q8BY46	0.255179	1.01162	1.01511
NM_026083	E9Q784	0.281839	1.02791	1.01486
NM_011897	Q9QXV8	-0.187885	0.733773	1.01219
NM_025372	Q91WA1	0.0992818	0.904573	1.0048
NM_009316	Q62073	0.00535307	0.844835	1.00334
NM_026693	P60521	-0.211521	0.709553	1.00264
NM_016904	P61025	0.24607	0.991764	1.0009
NM_013668	P41230	0.307301	1.02781	0.99896
NM_001163775	Q6ZQ29	-0.0485546	0.802349	0.994309
NM_172616	Q8BWY9	0.14328	0.918747	0.99167
NM_009035	P31266	0.763746	1.29922	0.987136
NM_001166406	P97329	0.629714	1.20879	0.979875
NM_019661	Q9CQW1	-0.155072	0.716854	0.974909
NM_019499	Q9Z1B5	0.329685	1.01285	0.970111
NM_030178	B2RRD7	0.152237	0.90068	0.968046
NM_177739	Q6ZPY5	0.0161038	0.815757	0.967595
NM_175482	Q5I043	-0.0560255	0.759466	0.956061
NM_025542	Q99K95	0.0513745	0.821969	0.951921
NM_027236	Q3THJ3	0.29459	0.967776	0.94681
NM_178804	Q9R1B9	0.599101	1.15135	0.941426
NM_001005223	Q9CQK1	0.139545	0.862495	0.937737
NM_025598	Q9CR37	-0.0853907	0.721903	0.936719
NM_212433	Q9DC63	-0.163064	0.666015	0.929029
NM_027439	Q9CYN9	-0.249601	0.610915	0.927627
NM_029546	Q8BU03	0.473118	1.05568	0.923933
NM_027276	Q8R349	-0.0650327	0.717533	0.919717
NM_144826	Q8VCY6	0.312116	0.951444	0.919602
NM_172253	Q78WZ7	0.0846684	0.808218	0.91751
NM_009429	P63028	-0.483159	0.454793	0.91643
NM_175554	Q80YR7	0.622455	1.14019	0.915779
NM_009461	O70481	0.0382437	0.767449	0.905549
NM_019830	Q9JIF0	0.333146	0.946918	0.902027
NM_025872	Q9CR60	-0.241873	0.587468	0.899384
NM_139291	Q99JP4	-0.220093	0.598664	0.897065
NM_025695	Q924W5	-0.0457823	0.7059	0.896139
NM_027326	A2AM29	-0.373148	0.501471	0.894845
NM_001242396	Q69ZK6	-0.488366	0.423624	0.888492
NM_026001	Q80ZV0	0.141892	0.808265	0.882049
NM_001164081	Q9R1X4	0.848305	1.24517	0.880614
NM_025837	Q924M7	0.428385	0.983733	0.879745
NM_177003	Q8BZA9	0.248836	0.866731	0.874156
NM_013515	P54116	0.381386	0.948409	0.873585
NM_172054	Q9CQ79	-0.222637	0.568334	0.868314
NM_175318	Q68FG3	-0.269801	0.538946	0.868191
NM_011311	P07091	-0.395134	0.459474	0.86649
NM_030168	Q6QI06	-0.273126	0.530625	0.861934
NM_008443	P28741	-0.12162	0.623916	0.861214
NM_001160256	Q5RJH6	0.189549	0.816826	0.861039
NM_009773	Q9Z1S0	0.905785	1.25241	0.852194
NM_011340	P97298	0.184816	0.803011	0.850161
NM_172660	Q3UHX9	0.170589	0.792276	0.848254
NM_007679	Q00322	0.679004	1.10715	0.847651
NM_023312	Q9ERS2	-0.31242	0.4904	0.846091
NM_001025375	Q9ERF3	-0.589771	0.314498	0.842289
NM_028632	Q9CTH6	-0.125575	0.594836	0.834588
NM_010113	P01132	-0.436722	0.397738	0.830561
NM_001025602	P14719	0.678115	1.08288	0.823934
NM_001039088	Q8R2U0	0.0166396	0.672224	0.82373
NM_134048	Q9JIY2	0.25624	0.81417	0.817
NM_011342	O08547	-0.47089	0.353694	0.807718
NM_030197	Q8R0X2	0.00936341	0.650056	0.806077
NM_011497	P97477	0.961303	1.24047	0.805804
NM_080635	Q91WK2	-0.259084	0.48152	0.804116
NM_144527	Q8BMK0	0.256723	0.79852	0.80105
NM_011496	O70126	0.783098	1.12035	0.796257
NM_001159941	Q922M3	0.109802	0.702467	0.796164
NM_028390	Q8K298	0.524864	0.948317	0.784462
NM_001002764	P61406	-0.302609	0.42931	0.778914
NM_001113199	P70670	-0.257369	0.457167	0.778698
NM_008525	P10518	0.406079	0.866246	0.776099
NM_026442	Q9CPZ8	-0.349074	0.397524	0.775959
NM_013678	P09926	-0.126459	0.531215	0.771515
NM_029767	Q6ZWN5	-0.398448	0.356916	0.765989
NM_139232	Q91ZT5	-0.967882	0	0.762414
NM_026418	Q9CQE5	-0.309105	0.406718	0.760352
NM_029402	Q9D4H8	0.205101	0.725213	0.759776
NM_139144	Q8CGY8	-0.525298	0.270509	0.758294
NM_025431	Q9D945	-0.0666609	0.552209	0.755403
NM_025384	Q78YY6	-0.0139941	0.583267	0.753781
NM_001170489	Q9D842	-0.1973	0.468774	0.753032
NM_001163425	Q3U898	-0.38971	0.344611	0.748262
NM_134078	Q8R1T1	-0.112574	0.514483	0.746167
NM_022992	Q8R5J9	0.0525746	0.614786	0.743994
NM_172722	Q8BWZ3	0.485275	0.882899	0.74361
NM_026850	Q8BVF2	-0.106314	0.515432	0.743232
NM_011121	Q07832	0.900558	1.13627	0.739292
NM_009447	P68368	-0.0195169	0.561934	0.735875
NM_207530	Q91XL9	0.137972	0.658649	0.734866
NM_008234	Q60848	0.351987	0.791226	0.734644
NM_029447	Q91YP2	0.324066	0.770974	0.731717
NM_026275	Q6ZWZ2	-0.0649371	0.529174	0.731299
NM_011574	Q8R2N2	0.462719	0.855463	0.730171
NM_172567	Q8BMK1	0.126939	0.644094	0.727158
NM_001083110	O55176	-0.00151313	0.560933	0.723703
NM_144839	Q91W82	-0.0844148	0.508859	0.72307
NM_027922	Q6P1H6	0.207284	0.689631	0.722839
NM_019660	Q9EQS3	-0.364064	0.330517	0.718254
NM_175009	Q9JIX0	-0.222029	0.417807	0.717409
NM_001081090	Q3V1V3	0.181368	0.667182	0.716471
NM_029751	P62717	-0.543635	0.21679	0.715953
NM_025447	Q9D0D4	0.180863	0.660402	0.710005
NM_001110242	A2AMZ4	-0.290934	0.36618	0.708539
NM_018796	O70251	-0.199702	0.422242	0.707991
NM_001190161	Q9D0P7	0.0397668	0.570705	0.70786
NM_009811	O08738	-0.204276	0.418976	0.707563
NM_009085	P52432	0.075041	0.59167	0.706936
NM_026360	Q9CWX9	0.111729	0.613882	0.706384
NM_144901	Q91W50	0.0113639	0.549509	0.704289
NM_183417	P97377	0.0593069	0.577172	0.702202
NM_009094	P62702	-0.429154	0.272675	0.700801
NM_001168502	Q8C6P8	-0.525005	0.21101	0.698613
NM_001081420	Q80ZQ9	0.0989466	0.595404	0.695837
NM_033398	Q9ERI5	-0.360809	0.30993	0.695648
NM_022887	Q9EP53	-0.0991181	0.470698	0.694033
NM_001024205	Q5F2E7	-0.166236	0.427409	0.692392
NM_001081340	E9Q5F9	0.0924972	0.584418	0.688853
NM_009084	P61514	-0.410864	0.270638	0.687415
NM_053104	Q8BP71	-0.163283	0.423202	0.686352
NM_025669	A2AJT4	-0.512393	0.203946	0.683723
NM_029780	Q99N57	0.0450343	0.547991	0.681877
NM_001110197	Q9CZW6	-0.408859	0.265554	0.681087
NM_145588	Q3V300	0.81126	1.01913	0.677566
NM_029763	Q921X6	0.042132	0.541668	0.677355
NM_029571	Q9D1R2	0.257174	0.675002	0.677252
NM_001190474	O54784	0.245976	0.667141	0.67634
NM_212450	Q8BG15	-0.184195	0.399222	0.675348
NM_001024928	Q2TL60	-0.319069	0.314809	0.674626
NM_027587	Q8BML1	0.195318	0.633877	0.67451
NM_026313	Q5SUF2	-0.297299	0.326099	0.672408
NM_009227	P62305	-0.104324	0.444407	0.670972
NM_009093	P62274	-0.29401	0.326699	0.670967
NM_001015507	Q80TR8	0.336507	0.716627	0.669651
NM_053090	Q6P9N1	-0.462123	0.22065	0.669235
NM_011198	Q05769	0.739096	0.965873	0.669085
NM_019919	Q8CG19	1.02322	1.14213	0.669034
NM_001163663	P35279	0.0265549	0.523591	0.668944
NM_009195	Q9JIS8	-0.0495302	0.475936	0.668501
NM_028228	Q9CZX5	0.212871	0.637955	0.667696
NM_178595	Q8BW00	-0.0149818	0.49482	0.665947
NM_177345	Q8BKH7	0.0723683	0.545468	0.662393
NM_013663	P84104	-0.116791	0.424395	0.658696
NM_025934	Q9CQS5	-0.167267	0.393012	0.658634
NM_010620	Q6P9L6	0.416543	0.754656	0.658016
NM_009083	P62889	-0.304601	0.305794	0.656634
NM_010860	Q60605	-0.313688	0.299782	0.65626
NM_001163493	Q923Q2	-0.269404	0.325978	0.654978
NM_134142	Q3UBX0	0.603851	0.866855	0.653988
NM_033562	Q8BNI4	-0.255158	0.332295	0.652454
NM_028334	Q9CWU9	0.273569	0.659822	0.6519
NM_172796	B1ARD6	0.265195	0.654501	0.651775
NM_001166669	Q8BX17	0.615198	0.870453	0.650545
NM_172592	Q8BZX4	-0.349436	0.270671	0.649331
NM_001164053	O70139	-0.172803	0.379963	0.64902
NM_019814	Q9JLR9	-0.292087	0.305481	0.648556
NM_025882	Q9CQ36	-0.195255	0.363243	0.646232
NM_026899	Q9CY97	-0.0383179	0.458376	0.643984
NM_001190258	Q6ZWU9	-0.371405	0.249804	0.642096
NM_030096	Q8K301	-0.0268266	0.462699	0.641176
NM_025842	Q9D1C8	0.00768225	0.481495	0.638559
NM_026171	Q9DBY8	-0.048118	0.445518	0.637207
NM_021500	Q4VC33	0.148098	0.566173	0.636107
NM_011354	P84102	-0.371156	0.243478	0.635616
NM_016813	Q99JX7	-0.091547	0.416077	0.634714
NM_029406	Q9CQJ2	-0.0981407	0.411447	0.634175
NM_026040	Q9CZ91	0.0747043	0.516618	0.632094
NM_010655	P52293	0.315617	0.665093	0.631079
NM_198605	Q8C263	0.595139	0.835691	0.62823
NM_026871	Q9D0S9	-0.33053	0.260462	0.62739
NM_009378	P15306	1.052	1.11534	0.624395
NM_020483	Q02614	-0.0448932	0.433648	0.623335
NM_025443	Q9CPS7	0.173261	0.567739	0.622059
NM_153808	Q8CG46	0.00889388	0.462691	0.619003
NM_016740	P50543	-0.0027089	0.455467	0.618979
NM_001204276	Q8C2B3	0.0135731	0.46547	0.618879
NM_013494	Q00493	0.563477	0.803785	0.615971
NM_011462	Q61142	-0.20665	0.325883	0.615942
NM_001177884	Q8BVE8	0.193661	0.571308	0.61297
NM_144925	Q3UHK8	-0.0555302	0.412357	0.608645
NM_007481	P62331	0.258906	0.60681	0.607986
NM_013493	P53996	-0.0533258	0.410386	0.605306
NM_001168672	Q8R080	0.841739	0.963713	0.603234
NM_177325	Q5SWD9	0.12762	0.518537	0.601178
NM_025665	Q8K194	-0.135326	0.354365	0.600167
NM_025283	Q6PEB6	-0.345465	0.223256	0.599452
NM_145632	Q923G2	-0.0554651	0.402304	0.598551
NM_001024952	Q4VGL6	-0.0403772	0.411124	0.598009
NM_013535	O35127	-0.472851	0.141777	0.597019
NM_010615	Q6P9P6	0.467992	0.725374	0.596809
NM_027181	Q9CWW6	-0.221817	0.296981	0.596452
NM_028190	Q9CYI4	-0.122963	0.357725	0.595856
NM_001081499	A3KGB4	-0.393326	0.188946	0.594841
NM_010925	P56183	0.259147	0.59238	0.593406
NM_011725	P05531	-0.368902	0.202066	0.592805
NM_022891	P62830	-0.353797	0.21073	0.592096
NM_133831	Q8BK35	-0.099995	0.367156	0.591035
NM_013659	Q62179	0.387211	0.668661	0.590222
NM_146144	Q8BJQ2	0.358325	0.650119	0.589604
NM_011535	P70324	0.348546	0.64176	0.587313
NM_001113355	P40336	-0.229998	0.282642	0.587189
NM_145150	Q99K43	0.530996	0.754668	0.587009
NM_020046	O35435	0.452461	0.704654	0.585726
NM_175439	Q499X9	0.34575	0.63704	0.584328
NM_181470	Q6NSQ7	0.413634	0.679	0.584165
NM_025587	Q9CQR2	-0.356209	0.201271	0.584135
NM_011015	Q9Z1N2	0.29663	0.606189	0.583956
NM_133993	Q99LL5	0.297766	0.605787	0.58285
NM_001081041	Q3UVL4	0.0761754	0.468188	0.582751
NM_009091	P62843	-0.301432	0.231452	0.580326
NM_025550	Q99JI4	-0.108808	0.34987	0.579218
NM_025820	P63154	0.0919915	0.473921	0.578669
NM_026934	Q3TIV5	-0.00706889	0.412003	0.57822
NM_028599	Q3U821	0.256203	0.574698	0.577552
NM_010206	P16092	-0.377691	0.18132	0.577512
NM_080554	Q8BJY1	-0.16221	0.314598	0.577082
NM_025607	Q9CY62	-0.0851788	0.362095	0.576781
NM_026307	Q9CQ89	-0.0277269	0.395752	0.574787
NM_001159551	Q9D8V0	-0.145489	0.321987	0.574096
NM_025919	Q9CXW4	-0.328394	0.208079	0.573683
NM_016809	O89086	-0.0904009	0.355205	0.57313
NM_026554	Q9CQ49	-0.000183495	0.411148	0.573092
NM_030563	Q6A037	0.371393	0.641698	0.573074
NM_025857	Q8R2R3	0.222372	0.548468	0.572315
NM_026041	Q9CYX7	-0.0538591	0.376787	0.572038
NM_027968	Q8BJL1	0.0199329	0.422375	0.571837
NM_001162870	Q9QYY8	0.0803412	0.459752	0.57173
NM_011292	P51410	-0.219913	0.272336	0.570625
NM_145953	Q8VCN5	0.918194	0.977965	0.570044
NM_026318	Q9CR41	-0.0364627	0.384136	0.568592
NM_010028	Q62167	0.047695	0.436027	0.568262
NM_026483	Q810V0	0.0694797	0.447162	0.56588
NM_029885	P81069	-0.0282404	0.385693	0.565047
NM_013752	Q9R207	-0.123829	0.32436	0.563028
NM_007688	P45591	-0.197427	0.278614	0.562951
NM_183021	A8C756	0.500437	0.710052	0.561355
NM_013686	P11983	0.117532	0.472387	0.561288
NM_009833	Q9QWV9	-0.1036	0.335028	0.561144
NM_134471	Q922S8	0.607535	0.77522	0.560067
NM_175111	Q8BK58	0.241708	0.547853	0.559701
NM_021288	P07607	0.0918107	0.454711	0.559572
NM_025614	Q9CQK7	-0.000806548	0.395744	0.558075
NM_144948	Q9CQT2	-0.159048	0.2972	0.557722
NM_173001	Q6PCM1	-0.565329	0.0437038	0.556328
NM_008995	O09012	0.184586	0.508458	0.55575
NM_021335	Q9CQI7	-0.122055	0.314691	0.552259
NM_170669	P62245	-0.411346	0.134584	0.55166
NM_011300	P62082	-0.394307	0.142932	0.549436
NM_008446	P33174	0.574492	0.742856	0.548207
NM_019822	Q9JKV1	0.204825	0.51254	0.547274
NM_017463	O35984	0.123665	0.461576	0.54667
NM_020003	Q9JHJ3	-0.0832036	0.332799	0.546258
NM_028900	Q9D4H2	0.0653213	0.4249	0.546198
NM_146128	B1AZP2	-0.0594335	0.34688	0.54559
NM_026410	Q9CPY3	0.720705	0.830277	0.5449
NM_009032	Q8C7Q4	-0.30053	0.19654	0.544853
NM_023668	Q9ERR1	-0.204337	0.255332	0.543956
NM_010178	Q9R0U0	-0.26956	0.214363	0.54346
NM_133787	Q99L48	0.00425163	0.384094	0.543286
NM_016918	Q9JKX6	0.172376	0.488233	0.543101
NM_010697	P70662	-0.395448	0.135854	0.543065
NM_013552	Q00547	0.237884	0.528091	0.542311
NM_178069	Q3UM18	0.163702	0.481067	0.541319
NM_053202	P58462	0.601095	0.750678	0.539521
NM_001160219	Q80U58	0.000404898	0.37775	0.539329
NM_009984	P06797	-0.203541	0.250678	0.538808
NM_153532	Q6P3Y5	-0.101711	0.313833	0.538777
NM_001033132	Q3V4B5	-0.505993	0.0629455	0.538751
NM_024475	Q8BGR9	-0.108835	0.306524	0.535888
NM_013791	O89050	-0.073266	0.328156	0.535449
NM_001163024	Q80TL7	0.0192545	0.385441	0.535324
NM_022408	O70279	0.139432	0.459779	0.53509
NM_025323	P59708	-0.135467	0.287348	0.533238
NM_178918	Q8C7V3	0.359496	0.593574	0.532333
NM_026246	Q9CQ40	0.286052	0.547644	0.531976
NM_023434	Q8BU11	0.167572	0.473467	0.531317
NM_133658	P49135	0.311517	0.562372	0.530902
NM_008945	P99026	-0.0501739	0.336642	0.529606
NM_008539	P70340	0.30926	0.559146	0.529076
NM_019580	Q9JL56	-0.238726	0.218923	0.528886
NM_009081	P41105	-0.355148	0.145688	0.527893
NM_011412	Q9WVB4	0.360989	0.589305	0.527138
NM_008247	Q61469	-0.29748	0.180323	0.526744
NM_145600	Q922H9	-0.132739	0.282198	0.526396
NM_207669	Q00420	0.227847	0.504964	0.525412
NM_013815	O88379	0.410179	0.615877	0.523186
NM_001177374	Q6WKZ8	0.2519	0.517275	0.522798
NM_001013375	Q5SSI6	0.154148	0.456382	0.522562
NM_028814	Q3TCX3	-0.311142	0.167445	0.522344
NM_176808	Q8K5B2	-0.31649	0.163649	0.521865
NM_001164671	P63037	-0.440416	0.084359	0.519473
NM_013762	P27659	-0.196401	0.23322	0.516921
NM_172262	Q8CIG3	-0.190299	0.236363	0.516276
NM_025963	P63325	-0.239086	0.205518	0.515704
NM_172409	A2APV2	0.189939	0.470809	0.51478
NM_011051	P12815	-0.137091	0.266757	0.513655
NM_027360	P56379	-0.188715	0.234035	0.512965
NM_001033236	Q8C436	0.0138585	0.359725	0.512957
NM_148930	Q91YE7	-0.343551	0.137846	0.512854
NM_133801	Q3THK3	0.00866325	0.356332	0.512787
NM_021608	Q9QZB9	-0.123839	0.273527	0.512202
NM_019405	Q9R1K9	-0.758026	-0.120244	0.511951
NM_001159529	Q61387	-0.376498	0.115867	0.511319
NM_029377	Q9D8N6	-0.0468062	0.320264	0.511138
NM_025891	Q6P9Z1	-0.301359	0.160106	0.508934
NM_025441	Q8CCP0	-0.203789	0.220425	0.508709
NM_008801	O55057	0.170057	0.451955	0.508263
NM_030046	E9Q8D0	0.248068	0.500247	0.508148
NM_026517	Q9D7S7	-0.241044	0.196534	0.507935
NM_175251	E9Q7E2	0.184937	0.459895	0.506969
NM_019708	Q78YZ6	-0.0521291	0.312237	0.506414
NM_172620	Q8C754	-0.139679	0.257769	0.506272
NM_001160251	Q99LI5	-0.424309	0.0802913	0.505411
NM_016844	P62858	-0.452459	0.0620426	0.50463
NM_019996	Q9JJT9	-0.179609	0.230982	0.504262
NM_001130169	Q9JMD0	-0.14387	0.25191	0.503014
NM_177282	Q8BML1	0.472092	0.633877	0.502768
NM_029492	Q5Y5T1	-0.328907	0.136757	0.502679
NM_025450	Q9CQE3	-0.0277802	0.322435	0.501504
NM_001164118	Q60854	-0.00630386	0.335195	0.500937
NM_007475	P14869	-0.18466	0.223433	0.499848
NM_008143	P68040	-0.289136	0.158526	0.49977
NM_028026	Q9CWR1	0.136464	0.422532	0.499685
NM_010567	Q6P549	0.304203	0.52657	0.499638
NM_010217	P29268	0.881448	0.884384	0.499264
NM_023054	Q9JI13	0.0700127	0.379336	0.497723
NM_011975	P14115	-0.316744	0.139065	0.497439
NM_194262	A2CG63	-0.388591	0.0944604	0.497417
NM_024175	P62267	-0.278858	0.162493	0.497359
NM_172698	Q8BGQ6	0.245972	0.488023	0.497225
NM_019770	Q9R0Q3	-0.229329	0.192952	0.497085
NM_009448	P68373	0.235473	0.481256	0.496972
NM_009454	P52483	0.109308	0.402735	0.496738
NM_145552	Q99LH1	0.0312051	0.353742	0.49621
NM_023211	Q78IK2	-0.177428	0.224269	0.496196
NM_029926	Q8R4K2	-0.266426	0.168439	0.495591
NM_001039129	P49312	0.0523768	0.365107	0.494437
NM_026220	C0HKD8	-0.228581	0.19039	0.494058
NM_026269	Q9D1H7	0.00605288	0.33578	0.493855
NM_026515	Q9CQX4	0.24428	0.483436	0.493688
NM_013830	Q61136	-0.180173	0.219249	0.492879
NM_026402	Q9CPX6	0.0334703	0.351233	0.492295
NM_148928	Q8R2T8	-0.193684	0.209674	0.491688
NM_011624	Q9Z321	-0.223062	0.191203	0.491447
NM_025541	Q9CQE6	-0.00989456	0.322382	0.490353
NM_028243	Q7TMR0	-0.00575312	0.324005	0.489405
NM_010315	P63213	-0.340446	0.114339	0.48742
NM_010385	Q03958	0.203155	0.449923	0.485693
NM_207633	Q8BR70	-0.396225	0.0771142	0.484808
NM_027999	Q9D786	0.292244	0.503509	0.483998
NM_013685	Q60722	-0.699911	-0.112241	0.483894
NM_025774	Q9CWV6	0.0258175	0.336681	0.482492
NM_025281	Q08288	0.658866	0.729315	0.482311
NM_026785	Q9D1C1	0.648025	0.721437	0.48116
NM_011187	P70195	0.0903248	0.375033	0.480815
NM_028074	Q810A7	0.182005	0.431234	0.480128
NM_026724	Q9D1R9	-0.14798	0.225953	0.479607
NM_019821	Q9JL62	-0.00045288	0.317221	0.479333
NM_028198	Q924C1	0.453933	0.598733	0.478893
NM_145569	Q3THS6	-0.0271289	0.299422	0.478087
NM_026638	Q8VDP6	0.0749368	0.361864	0.477195
NM_011801	O88271	-0.200209	0.19093	0.476992
NM_001005767	Q5XJY4	0.188536	0.431498	0.47634
NM_009725	Q9CQQ7	-0.0829253	0.26281	0.476097
NM_028040	Q9CWX4	0.291943	0.494665	0.475341
NM_026007	Q9D8N0	0.0276363	0.330488	0.47517
NM_007690	P40201	0.286512	0.491042	0.475088
NM_178367	Q80VY9	0.269966	0.48062	0.474933
NM_025600	Q9D9Z5	0.0342848	0.33399	0.474546
NM_019768	Q9R0Q4	-0.326132	0.109721	0.473921
NM_025902	Q9CQB5	-0.102767	0.247414	0.473013
NM_025663	Q3TFK5	0.105021	0.376015	0.472678
NM_026474	Q9CX34	-0.0121731	0.303177	0.472561
NM_025635	Q9CQU5	-0.177038	0.200134	0.471819
NM_019988	Q9DCJ1	-0.00383964	0.306248	0.470461
NM_016680	Q8CFC7	-0.244591	0.156075	0.469678
NM_025280	Q8K339	-0.149127	0.21516	0.469526
NM_145619	Q3ULW8	-0.766117	-0.167834	0.469382
NM_175004	Q8R2Y8	0.217367	0.442065	0.469016
NM_021296	O88396	-0.0289588	0.288885	0.468685
NM_023858	Q9Z2D1	0.0834231	0.357562	0.467628
NM_021338	O55142	-0.290463	0.125505	0.467572
NM_001042580	P41731	-0.458774	0.0206132	0.467119
NM_001167922	Q9D902	0.0171687	0.315922	0.4671
NM_007907	P58252	-0.126986	0.226173	0.4668
NM_001114098	Q3UHU5	0.666838	0.717599	0.465647
NM_178337	Q8CIV8	-0.287249	0.125206	0.465279
NM_001042523	Q9JMH6	0.437419	0.573934	0.464341
NM_019805	Q9WVM3	0.239237	0.450653	0.464034
NM_011296	P62270	-0.336192	0.0926362	0.463078
NM_175109	Q8C6B9	0.00115617	0.30183	0.462943
NM_025554	Q80UW8	0.202776	0.426853	0.462859
NM_175450	Q4VBE8	0.287706	0.478652	0.461957
NM_016980	P47962	-0.256555	0.140095	0.461121
NM_025626	Q3TGF2	-0.129961	0.218558	0.461031
NM_198609	Q99L28	0.0343245	0.319429	0.459961
NM_019668	Q9Z255	0.0752805	0.344835	0.459953
NM_026550	Q9DCE5	0.332274	0.50411	0.45976
NM_007527	Q07813	-0.00753058	0.293111	0.459615
NM_053161	Q99N92	-0.141058	0.208952	0.458311
NM_016719	Q9JLM9	0.673436	0.71423	0.458185
NM_001163355	Q8BG51	0.0958517	0.355689	0.458043
NM_001242430	Q8JZZ6	-0.0822533	0.244036	0.456906
NM_152812	Q8K2H2	-0.024811	0.279624	0.45685
NM_016739	Q60865	0.154759	0.390236	0.456036
NM_027855	Q6PGD0	-0.761784	-0.178591	0.455937
NM_009193	P97440	0.150469	0.385036	0.453499
NM_145070	Q9JKY5	0.107972	0.35865	0.453483
NM_008705	Q01768	-0.0903808	0.234951	0.452864
NM_016959	P97351	-0.391501	0.0475746	0.452337
NM_133998	P58468	-0.00334625	0.287742	0.451649
NM_001081094	Q3UFB2	0.155282	0.385506	0.450983
NM_144525	Q8BM55	-0.187149	0.17261	0.450569
NM_011970	Q9R1P3	0.0772583	0.335841	0.449732
NM_053159	Q99N95	0.235602	0.434019	0.449656
NM_027475	Q9CS74	0.441961	0.561917	0.449505
NM_001081307	Q8BG95	0.0465062	0.315598	0.448571
NM_010301	P21278	0.0241497	0.30091	0.447755
NM_010590	Q91XC0	0.0604257	0.323182	0.447517
NM_009096	P62754	-0.35162	0.0663776	0.446393
NM_009698	P08030	0.271472	0.452808	0.446186
NM_025853	Q9CYC5	0.392764	0.527874	0.44599
NM_181070	P35293	-0.178616	0.172852	0.445517
NM_009828	P51943	0.489576	0.585773	0.443815
NM_007659	P11440	0.30618	0.471486	0.443328
NM_198606	Q6PAC3	-0.115372	0.20957	0.44299
NM_028626	Q9D1I5	-0.449927	0.000703835	0.44172
NM_026872	Q91VX2	0.32433	0.479476	0.440056
NM_026126	Q9D6K8	-0.501015	-0.03433	0.438387
NM_145625	Q8BGD9	0.0965679	0.334898	0.436807
NM_009076	P35979	-0.225763	0.134739	0.436659
NM_018748	Q91VW5	-0.151873	0.18031	0.43638
NM_026366	Q6SKR2	-0.356706	0.0530378	0.436209
NM_030692	Q9EP69	-0.298908	0.0870791	0.434386
NM_203507	Q9CPR1	0.0402527	0.296771	0.433624
NM_017374	P62715	0.0911171	0.328158	0.433449
NM_031373	Q99PG2	-0.189211	0.153396	0.432634
NM_001141977	A2APB8	0.839764	0.791219	0.431965
NM_138758	Q91ZE0	-0.403097	0.0189356	0.430893
NM_175134	Q8BTZ5	-0.113944	0.198041	0.430575
NM_019914	P97783	-0.0831703	0.215667	0.429106
NM_207635	P62849	-0.323178	0.0661851	0.428552
NM_001164818	Q9D2V5	0.324222	0.46775	0.428396
NM_024212	Q9D8E6	-0.196502	0.142531	0.426294
NM_010792	Q9Z120	0.329446	0.46842	0.425824
NM_025822	Q9DBU6	-0.0299043	0.244963	0.42535
NM_020600	P62264	-0.292626	0.0819336	0.425342
NM_011231	P53612	0.014274	0.272039	0.425013
NM_178856	Q9D600	0.0805105	0.313053	0.424926
NM_145436	A2A6Q5	0.0359626	0.284214	0.423729
NM_001081975	C0HKD8	-0.114251	0.19039	0.423115
NM_025442	Q9DB25	-0.125359	0.183264	0.422882
NM_001033300	Q3THK7	0.24381	0.411511	0.422054
NM_013853	Q99LE6	0.649125	0.662573	0.421613
NM_009438	P19253	-0.412663	0.00351127	0.421405
NM_026042	Q9DB91	-0.0305412	0.24016	0.420942
NM_011018	Q64337	0.351438	0.476931	0.42069
NM_011448	Q04887	0.212936	0.39062	0.420321
NM_025571	Q9CQV1	0.0829528	0.309668	0.420025
NM_001199060	Q9JJA4	0.295793	0.441539	0.419826
NM_025433	Q9D8M4	0.147184	0.349275	0.419776
NM_007668	P49615	-0.522406	-0.0665624	0.419428
NM_008795	Q04899	0.504813	0.570288	0.418876
NM_023140	Q9CQM9	-0.184195	0.142499	0.418625
NM_025974	Q9CR57	-0.200945	0.130493	0.417013
NM_178700	Q8C5Q4	0.307017	0.445549	0.416872
NM_001166480	Q62186	-0.202933	0.127131	0.414884
NM_025982	Q9CQ88	-0.538395	-0.0814697	0.414442
NM_019780	Q9QZ88	-0.352979	0.0334438	0.414302
NM_009280	Q62280	0.151122	0.344005	0.412062
NM_019921	O88845	0.060695	0.287714	0.411883
NM_025544	Q9DC71	-0.0649843	0.209333	0.411487
NM_001127346	Q59J78	0.0232758	0.263661	0.411049
NM_011130	Q8K409	-0.240292	0.0995445	0.410479
NM_026949	Q9D8X5	-0.107544	0.181785	0.410348
NM_008722	Q61937	0.078779	0.297031	0.409979
NM_019743	Q8CCI5	-0.0208821	0.234802	0.40959
NM_026213	Q9D6K7	-0.211224	0.116602	0.4095
NM_024210	Q99LX5	0.155173	0.343906	0.40945
NM_012053	P62918	-0.00872359	0.241771	0.409015
NM_013897	P62077	-0.175644	0.138063	0.408883
NM_009786	Q9CXW3	0.10291	0.310797	0.40877
NM_011029	P14206	-0.222373	0.108548	0.408364
NM_010485	P70372	0.155376	0.342804	0.408222
NM_027696	Q5UAK0	-0.137056	0.160016	0.406892
NM_013896	Q9WV98	0.060416	0.282535	0.406877
NM_025592	Q6ZWV7	-0.243169	0.0918823	0.404602
NM_001081034	Q7TPD1	0.179037	0.353846	0.404582
NM_018853	P47955	-0.296767	0.0564234	0.402402
NM_145392	Q91YN9	0.00505087	0.243513	0.40221
NM_001081309	Q8VD65	0.298741	0.425386	0.401844
NM_028812	Q9D0D5	0.037559	0.262431	0.400955
NM_013536	O35130	0.19424	0.359541	0.400843
NM_008254	P38060	0.147728	0.330008	0.400171
NM_011923	Q9R045	0.428217	0.503789	0.399906
NM_001004140	Q3V1H1	0.218083	0.372575	0.399082
NM_029368	Q3TUU5	0.313117	0.43153	0.399067
NM_001109626	Q14AX6	0.239113	0.385433	0.398891
NM_052835	Q6ZWV3	-0.430133	-0.0300597	0.398674
NM_011103	P28867	0.122505	0.31265	0.398465
NM_008344	P47880	0.0977574	0.296919	0.398089
NM_181517	Q9EPL8	0.354349	0.456105	0.398058
NM_026369	Q9CPW4	-0.294883	0.0523947	0.397204
NM_001163570	Q9D753	0.214635	0.368425	0.397071
NM_001033207	C3VPR6	-0.0710604	0.190589	0.396513
NM_026310	Q9CQL5	-0.000589771	0.234045	0.396242
NM_009321	P48428	-0.264477	0.0690902	0.395032
NM_007920	Q60775	-0.0340635	0.211581	0.394549
NM_013820	O08528	0.311812	0.425726	0.394073
NM_011294	P11031	-0.34769	0.016075	0.393652
NM_001177602	Q9WUR9	-0.238794	0.0830149	0.39302
NM_153547	Q8CI11	-0.0672965	0.18828	0.391869
NM_133747	Q3TJZ6	-0.00998108	0.222878	0.390902
NM_172746	Q8BLH7	0.538349	0.562643	0.390422
NM_009746	O08664	-0.105348	0.163067	0.390267
NM_026904	Q8K2H6	-0.420175	-0.0327721	0.389783
NM_144958	P60843	0.200585	0.35109	0.388455
NM_026780	Q9D198	-0.286541	0.0485493	0.388183
NM_027332	Q7TND5	-0.0812219	0.175207	0.387437
NM_001159288	Q69ZX6	0.108658	0.291506	0.385913
NM_145385	Q99KX1	0.338805	0.434265	0.385862
NM_019673	Q9Z2N8	0.330082	0.428113	0.385123
NM_031165	P63017	-0.0678453	0.181079	0.385009
NM_053193	Q9EPU4	0.273193	0.392009	0.38432
NM_009078	P84099	-0.262659	0.0593485	0.384162
NM_019795	Q9QYI3	0.139089	0.308131	0.383654
NM_025465	Q9CR02	0.290263	0.401448	0.383167
NM_001190451	P28654	-1.44909	-0.677938	0.383074
NM_145633	Q3UMR0	0.223315	0.358688	0.381949
NM_172684	Q80T69	-0.0967405	0.159529	0.381388
NM_026403	Q8BMC4	0.592221	0.586226	0.380575
NM_173441	Q8C1D8	0.11022	0.286976	0.380414
NM_138593	Q05CL8	0.0876892	0.272976	0.380394
NM_017381	Q9R020	-0.167507	0.114464	0.380235
NM_010787	Q64327	-0.172827	0.110856	0.379928
NM_008857	Q62074	0.0532053	0.250369	0.379185
NM_010577	P11688	0.32877	0.42121	0.379034
NM_009086	P70700	0.564965	0.567334	0.378597
NM_009281	O70230	0.0684932	0.258164	0.377494
NM_019435	O09111	-0.292055	0.0336269	0.376682
NM_177798	Q8C180	-0.0252847	0.198516	0.376036
NM_010685	P17047	-0.535681	-0.118407	0.37582
NM_197940	Q6PEV3	0.228546	0.355664	0.375679
NM_198304	Q6ZQH8	0.755197	0.682442	0.375663
NM_010106	P10126	-0.365949	-0.0132507	0.375656
NM_008329	P0DOV2	0.0661974	0.253163	0.373917
NM_011949	P63085	0.263052	0.375151	0.373755
NM_001145831	O35231	-0.0232489	0.197247	0.373504
NM_001025309	Q80U04	-0.0568283	0.175644	0.372737
NM_024471	Q99M04	0.110831	0.279292	0.372351
NM_023579	Q8BKC5	0.483577	0.510374	0.372138
NM_010756	O54790	0.11676	0.282689	0.372068
NM_024432	Q99PL6	-0.130442	0.128972	0.371743
NM_016877	Q8BT14	-0.0214575	0.195346	0.370491
NM_026202	Q810U5	-0.157699	0.110398	0.370084
NM_177730	Q80V26	0.102059	0.271219	0.369721
NM_008906	P16675	0.0562886	0.241693	0.368596
NM_175121	Q8CFE6	0.111505	0.275926	0.368566
NM_009088	O35134	0.543799	0.543824	0.36822
NM_147778	Q63829	-0.505422	-0.107307	0.368144
NM_177374	Q80XC2	0.232115	0.350022	0.367822
NM_009431	Q62018	0.209042	0.335659	0.367777
NM_009884	P53568	0.0509985	0.236966	0.367151
NM_001039368	Q63871	-0.203556	0.079006	0.367146
NM_144931	Q8VBW6	-0.0213709	0.191783	0.366874
NM_183046	Q80WE4	0.268618	0.371536	0.366686
NM_011739	P68254	0.00246367	0.205372	0.365674
NM_133242	Q8VH51	-0.256894	0.0443824	0.365619
NM_026197	Q9CQG2	0.342676	0.415998	0.365194
NM_178376	Q80X95	0.0673815	0.244343	0.364363
NM_018808	Q9QYJ3	-0.0659389	0.16038	0.363127
NM_026499	Q3TWW8	-0.0694785	0.158073	0.363016
NM_153098	Q8R422	0.670669	0.616667	0.362338
NM_001039483	Q921L3	-0.22796	0.0590373	0.36232
NM_025985	P62254	0.0257523	0.216322	0.362173
NM_001039522	Q5XJE5	0.292764	0.381879	0.362045
NM_007422	P46664	0.199984	0.324075	0.361812
NM_026072	Q3TKY6	0.0869677	0.25394	0.361806
NM_025395	Q9CQP3	-0.0329749	0.178467	0.360759
NM_025292	Q9D6K5	-0.284545	0.0222179	0.360612
NM_016795	O70551	0.15703	0.296172	0.360563
NM_001146707	P28656	0.206595	0.326602	0.360238
NM_145455	Q64152	-0.0217869	0.184661	0.360011
NM_025313	Q9D3D9	0.202537	0.323121	0.359274
NM_001159284	Q921U8	0.293117	0.379241	0.359189
NM_133939	Q6ZWM4	0.0799372	0.24682	0.359049
NM_010480	P07901	0.159666	0.296103	0.358859
NM_024218	Q8BP67	-0.294751	0.0140221	0.35875
NM_133786	Q8CG47	0.335726	0.405123	0.358631
NM_026267	Q9CR95	0.214702	0.329688	0.358293
NM_008831	P67778	0.144386	0.285948	0.358185
NM_019794	Q9QYJ0	0.0967998	0.256025	0.35779
NM_029936	Q80Y44	-0.0842357	0.14354	0.35764
NM_026309	P62311	0.135821	0.280047	0.357599
NM_026662	Q9CS42	0.150172	0.288525	0.357172
NM_001045529	F7BJB9	-0.080176	0.145549	0.35713
NM_007900	Q07139	0.599666	0.566419	0.35615
NM_009702	Q8CFQ3	0.5283	0.521844	0.355858
NM_144866	Q8BWY3	0.199524	0.317695	0.355719
NM_024242	Q922Q2	-0.0179304	0.182368	0.355325
NM_025344	Q9DCH4	-0.0266263	0.176496	0.354848
NM_008444	Q61771	-0.102469	0.128382	0.353796
NM_021559	Q91VN1	-0.167663	0.0879012	0.353769
NM_019657	O70503	-0.282016	0.0167634	0.353589
NM_028659	Q9DBZ5	-0.211455	0.0603277	0.353369
NM_172116	Q8BFQ8	-0.133874	0.108259	0.35316
NM_010222	O54998	-0.747591	-0.272609	0.353111
NM_011826	O35387	0.196363	0.31292	0.352905
NM_172561	Q7TNE3	-0.12237	0.11505	0.352813
NM_172303	Q6ZPI0	0.0572192	0.226418	0.352743
NM_026147	P60867	-0.361083	-0.033992	0.351895
NM_001110129	Q9D868	0.116076	0.261759	0.351563
NM_011969	Q9Z2U0	-0.0925964	0.132259	0.351547
NM_026958	Q9D8T7	-0.139852	0.102487	0.351098
NM_134013	Q5SSW2	-0.234956	0.0424931	0.350117
NM_007604	P47754	-0.124823	0.109897	0.349182
NM_001029856	Q4QY64	0.19103	0.305875	0.349169
NM_033476	Q9ERA0	-0.123131	0.110022	0.348257
NM_027869	Q8K1R3	0.198896	0.309757	0.34817
NM_009007	P63001	0.222104	0.323778	0.347791
NM_023554	Q9D7Z3	-0.237287	0.0379278	0.346998
NM_021531	Q9WVG6	0.521701	0.508859	0.346967
NM_019458	Q8K2T8	0.207652	0.313823	0.346802
NM_080556	P58021	0.144034	0.274145	0.346601
NM_011966	Q9R1P0	-0.181002	0.0724305	0.346575
NM_023536	Q9D0I8	0.306303	0.374212	0.345977
NM_027481	Q8CH02	0.0682543	0.226364	0.345842
NM_011692	P61759	0.0135459	0.191986	0.345411
NM_001079695	O35326	-0.34299	-0.0292715	0.345389
NM_026114	Q6ZWX6	0.153592	0.27858	0.345105
NM_008327	Q9R002	-0.213319	0.0505019	0.3447
NM_019586	Q9JJZ4	-0.116583	0.110379	0.344551
NM_001008705	Q6PGH1	-0.192127	0.0611031	0.342151
NM_001163511	Q3UMC0	0.0873612	0.234474	0.342096
NM_011714	Q9Z277	0.231197	0.322867	0.341237
NM_001164204	Q8BMZ5	0.213159	0.311503	0.341065
NM_053257	P62900	-0.325057	-0.0225187	0.341014
NM_026282	Q9D083	0.2588	0.339556	0.340798
NM_009079	P67984	-0.279551	0.00537362	0.340669
NM_026512	Q8R164	-0.169762	0.0730966	0.340267
NM_019978	Q9JLM8	-0.130288	0.0975352	0.340211
NM_001039147	P60762	-0.0760551	0.130948	0.339971
NM_001013028	Q9DAM7	-0.670637	-0.238477	0.339493
NM_009080	P61255	-0.288834	-0.00313119	0.337924
NM_025788	Q7TSZ8	0.398995	0.423243	0.337492
NM_011623	Q01320	0.748333	0.639602	0.337082
NM_198109	Q76I79	-0.125449	0.0969821	0.336656
NM_008467	O35343	0.0379899	0.19838	0.336638
NM_019924	Q9Z2B9	0.449439	0.453589	0.336537
NM_009460	P63166	-0.21963	0.0383983	0.336512
NM_030153	Q6PHQ8	0.147291	0.266066	0.3365
NM_001164362	Q8BT07	0.48937	0.478196	0.336366
NM_010049	P00375	0.145367	0.264095	0.335723
NM_026533	P62301	-0.196657	0.0514743	0.335333
NM_027342	Q9D6U8	-0.195073	0.0521852	0.335061
NM_001162932	Q3UPE3	0.212435	0.304482	0.334494
NM_146112	Q6Y7W8	0.0884985	0.227475	0.334391
NM_011638	Q62351	-0.0633066	0.132404	0.333518
NM_010948	O35685	0.344456	0.385397	0.333488
NM_026069	Q9D823	-0.35223	-0.0470109	0.333383
NM_146066	Q8R050	0.402971	0.421587	0.333368
NM_177296	Q6P2B1	0.290396	0.350795	0.332431
NM_027642	Q9D4J7	0.0724777	0.2155	0.332358
NM_028292	Q8BVQ5	0.159301	0.269297	0.332279
NM_013725	P62281	-0.292613	-0.0116058	0.331795
NM_183392	Q8BTS4	0.397207	0.416113	0.331471
NM_011967	Q9Z2U1	-0.120367	0.0947601	0.33128
NM_009082	P47915	-0.213532	0.0367779	0.331108
NM_026130	Q9DBG7	0.113393	0.239551	0.331019
NM_023153	Q9JHS9	-0.137337	0.0834912	0.330541
NM_008908	P30412	-0.381473	-0.0682027	0.330337
NM_145480	Q99J62	0.103944	0.232976	0.330308
NM_029166	A2RSJ4	0.202236	0.293857	0.330198
NM_133756	Q8VCE2	0.137503	0.25364	0.330148
NM_054042	Q91V98	0.355725	0.388739	0.329837
NM_172870	Q8BMQ3	0.0151074	0.176714	0.329171
NM_025548	Q9D1E6	-0.0578193	0.131107	0.328815
NM_172410	Q8BJ71	0.633468	0.559844	0.328599
NM_023053	Q9EP52	-0.0788491	0.1177	0.328458
NM_010241	Q64362	-0.303966	-0.0220064	0.328439
NM_019426	Q7TT18	0.366959	0.393762	0.32789
NM_008944	P49722	-0.0813847	0.115326	0.327657
NM_011869	Q99K74	0.376751	0.399454	0.327506
NM_011526	P37804	0.0570525	0.201059	0.327488
NM_175552	Q8BHB4	0.404389	0.416516	0.327418
NM_023133	Q9CZX8	-0.401311	-0.0836065	0.327243
NM_011543	Q9WTX5	-0.19609	0.0436638	0.327171
NM_009636	Q640N1	0.313318	0.358855	0.326267
NM_026684	Q9DCS9	-0.154845	0.0678999	0.325814
NM_133771	Q91VH6	-0.0176302	0.152378	0.325149
NM_011991	O88543	-0.0557053	0.128571	0.324968
NM_027436	A6H611	0.573226	0.518432	0.324568
NM_010754	Q62432	-0.0865288	0.108864	0.324387
NM_020048	Q9R0X0	-0.182265	0.0493348	0.324263
NM_001172112	Q99J47	0.033563	0.183108	0.324113
NM_015751	P61222	0.152528	0.256772	0.323957
NM_025454	Q9D8Y8	0.160857	0.26164	0.323657
NM_153800	Q8BL80	-0.272242	-0.00739679	0.323363
NM_172947	Q9D0R8	0.164789	0.263303	0.32288
NM_133952	Q99KD5	0.211491	0.291521	0.322119
NM_001081086	A2AR02	0.0596582	0.196618	0.32143
NM_010175	Q61160	0.108985	0.227168	0.321371
NM_175639	Q6ZQL4	0.13799	0.244827	0.321033
NM_152817	Q8CD92	0.518958	0.481109	0.320919
NM_026396	Q9DCA5	0.035	0.180603	0.320716
NM_001033161	Q3U0V2	-0.256013	0	0.32069
NM_026110	P58501	-0.163986	0.0568586	0.320445
NM_009532	Q60596	0.107911	0.225513	0.320384
NM_153537	Q6PDH0	0.022208	0.171742	0.319792
NM_017368	P28659	0.272078	0.32583	0.318833
NM_001201414	Q9DBR4	0.233955	0.302172	0.31883
NM_153790	P59222	-0.650333	-0.247009	0.318362
NM_020491	P56873	0.448583	0.434564	0.318042
NM_178610	Q8BGA5	0.268673	0.322874	0.317989
NM_026737	P83870	0.163164	0.257321	0.317906
NM_133354	P61957	-0.0816378	0.105185	0.317673
NM_145944	Q78PG9	-0.228045	0.0142616	0.317597
NM_026361	Q68FH0	-0.255316	-0.00289904	0.317359
NM_010443	O70252	0.171204	0.26141	0.317006
NM_001190401	Q6ZQ93	0.13022	0.235623	0.31665
NM_030732	Q8BHJ5	0.0101215	0.160986	0.316536
NM_009031	Q60973	0.159441	0.253101	0.315997
NM_145999	Q8JZN7	-0.0218851	0.140233	0.315644
NM_013647	P14131	-0.365205	-0.0732495	0.315196
NM_028276	Q640M1	0.175811	0.262367	0.315104
NM_019920	O88653	-0.415202	-0.104683	0.314786
NM_001159502	Q9ESV0	0.296943	0.337165	0.314739
NM_027891	Q8BUI3	0.552526	0.495752	0.314733
NM_020256	Q8BN78	-0.0942353	0.0943081	0.314613
NM_026412	Q9D9Z1	0.353156	0.371643	0.314335
NM_172288	Q8R0G9	0.616804	0.535164	0.314259
NM_028306	Q9CZJ2	-0.245087	0	0.31391
NM_001163471	Q8CDU6	-0.465635	-0.13689	0.313873
NM_010771	Q8K310	-0.0341026	0.130745	0.313737
NM_178919	Q8C3X8	0.34279	0.364512	0.313637
NM_009416	P58774	-0.147648	0.0599089	0.313357
NM_019758	Q791V5	0.0583025	0.186992	0.312646
NM_027270	Q8R3S6	0.122202	0.226607	0.31261
NM_009703	P04627	-0.249336	-0.00406373	0.312483
NM_025894	Q9D8W5	0.0771102	0.198413	0.312396
NM_001115132	Q8BSP2	0.349781	0.367436	0.312223
NM_028136	Q8VHK9	0.150634	0.24385	0.31221
NM_007992	P37889	0.421708	0.411685	0.31184
NM_146093	Q922Y1	-0.0170594	0.139314	0.311731
NM_013771	O88967	-0.129241	0.0694046	0.311431
NM_011830	P24547	0.273482	0.319267	0.311399
NM_020000	Q9D7W5	0.23107	0.292645	0.311093
NM_001015889	Q8VI33	-0.00665468	0.145031	0.31099
NM_144806	Q8R574	-0.0166606	0.138766	0.310935
NM_007691	O35280	0.367625	0.377147	0.310862
NM_025586	Q9CZM2	-0.235873	0.00182836	0.310021
NM_009418	Q64514	0.115909	0.219553	0.30946
NM_001164290	Q9CXX9	0.0786045	0.196339	0.309394
NM_011668	O08759	0.0409164	0.172932	0.309373
NM_025846	P62071	0.116796	0.219671	0.309028
NM_001204233	P10923	-0.29649	-0.0368689	0.308938
NM_008248	P70349	-0.145892	0.056453	0.308811
NM_197982	Q8VDW0	0.553141	0.489699	0.308298
NM_007872	O88508	-0.0481805	0.11653	0.308257
NM_010235	P48755	0.579113	0.505765	0.308249
NM_001039352	E9Q5C9	0.707242	0.585174	0.308152
NM_001160214	Q6P2K6	0.166306	0.249174	0.30781
NM_018755	Q9WVJ3	-0.428266	-0.120654	0.306922
NM_008228	O09106	0.289317	0.323523	0.305829
NM_197993	Q8R3F9	0.27713	0.315893	0.30576
NM_025553	Q9CQF0	-0.0687609	0.101035	0.305533
NM_025434	Q9CY16	-0.199095	0.0199153	0.305287
NM_027927	Q9D168	0.00108784	0.143956	0.305111
NM_026697	Q91V41	-0.000906218	0.142683	0.305076
NM_022811	Q8K202	0.306185	0.333028	0.304867
NM_001081117	E9PVX6	0.468736	0.433756	0.30473
NM_001004436	Q65Z40	0.0473207	0.17206	0.304528
NM_010926	O70378	-0.129051	0.0624933	0.304402
NM_145706	P59235	0.361958	0.366977	0.304208
NM_001080794	P97379	0.254987	0.300149	0.303757
NM_013715	O35864	-0.0528822	0.109112	0.303757
NM_026732	Q9D1I6	-0.200051	0.0164782	0.302443
NM_023585	Q9D2M8	-0.0781498	0.0917384	0.302062
NM_020022	Q9WUK4	0.298512	0.325083	0.301683
NM_026182	Q99MB2	0.0672557	0.181412	0.30151
NM_001199433	P13864	0.680959	0.562171	0.301457
NM_007637	P80316	0.193716	0.2596	0.301228
NM_027658	Q3TVI4	0.0793145	0.188066	0.300681
NM_008921	P20664	0.212803	0.270048	0.299831
NM_019489	Q9QZH3	0.137471	0.22311	0.299639
NM_021548	P56212	-0.104463	0.0728424	0.299494
NM_011711	Q6ZPF4	0.301734	0.324871	0.299472
NM_001080932	Q3UCQ1	0.0673673	0.179239	0.299267
NM_019652	O54984	0.0773341	0.185196	0.29904
NM_011190	P97372	-0.704419	-0.300003	0.29893
NM_153416	P58742	0.82359	0.648004	0.298786
NM_009870	P30285	0.0574746	0.172554	0.298721
NM_008628	P43247	0.564545	0.486571	0.298094
NM_139229	Q9JJA2	0.07571	0.182967	0.297819
NM_001190179	Q8R4R6	0.112353	0.205699	0.297813
NM_026377	Q8BP27	0.0488769	0.166272	0.297774
NM_011249	Q64701	0.470275	0.427656	0.297674
NM_144851	P59110	0.249191	0.290279	0.297483
NM_009320	O35316	0.330464	0.338996	0.295769
NM_016714	Q9JIH2	0.272189	0.302813	0.295747
NM_028315	Q9CSH3	0.381636	0.370573	0.295593
NM_008377	P70193	-0.213679	0.00102194	0.295443
NM_008723	Q9CPP0	0.0361494	0.15604	0.295439
NM_027159	Q8VE99	-0.182954	0.0200631	0.295419
NM_027127	Q9D7B7	-0.56673	-0.218561	0.294933
NM_011767	O88532	-0.114779	0.0616716	0.294724
NM_026277	Q8BW10	0.21125	0.26307	0.293817
NM_026992	Q91ZF0	-0.287934	-0.0478213	0.292676
NM_001081173	Q3UMG5	0.110001	0.198738	0.292311
NM_026031	Q9CZJ1	0.000368588	0.130083	0.291685
NM_178672	Q8BTY8	0.306732	0.32012	0.291619
NM_026176	Q9DBX2	0.0565765	0.164422	0.291146
NM_025517	Q9D7H3	0.0408138	0.154406	0.290912
NM_146157	Q8C7X2	0.131576	0.209809	0.289995
NM_011841	Q9WVS8	0.0538227	0.161315	0.289748
NM_026964	Q9D8X2	0.111865	0.197276	0.289694
NM_011163	Q03963	-0.165127	0.0253244	0.289618
NM_008188	P97770	-0.0173763	0.116979	0.289592
NM_145546	P62915	-0.114386	0.0564059	0.289215
NM_001172146	Q8R010	0.324461	0.328652	0.289151
NM_001039103	Q6PFQ7	0.0640755	0.166504	0.288575
NM_001005509	Q8BJW6	-0.0790335	0.0776928	0.288565
NM_009224	Q62376	0.149681	0.219605	0.288557
NM_009976	P21460	-0.6293	-0.263921	0.288399
NM_031406	Q99MR3	-0.0631489	0.0871001	0.288115
NM_013765	P62855	-0.344818	-0.087799	0.287996
NM_026464	Q9CX97	0.302595	0.312614	0.286681
NM_026890	Q9DB96	-0.190975	0.00626718	0.2866
NM_011732	P62960	0.212656	0.256477	0.286352
NM_001080926	Q924X6	0.0353569	0.146263	0.286154
NM_027412	Q810A3	-0.0358663	0.101779	0.285866
NM_026453	Q8BGS0	0.244901	0.275887	0.285754
NM_001164172	Q8CE90	-0.113783	0.0520013	0.284436
NM_130862	Q8BKX1	-0.101671	0.0593059	0.284225
NM_026137	Q91V09	-0.477169	-0.174019	0.283902
NM_023162	Q791N7	-0.0789469	0.0730578	0.283876
NM_011653	P68369	-0.249781	-0.0339528	0.282871
NM_028809	Q9D898	0.142714	0.20946	0.282735
NM_020024	Q8K0H5	0.112474	0.190592	0.282631
NM_008065	Q00422	0.133363	0.202676	0.281753
NM_153555	Q8N7N5	0.0449477	0.147591	0.281531
NM_175224	Q8BP48	0.293765	0.301926	0.281472
NM_026030	Q99L45	0.0950335	0.177899	0.280761
NM_028607	Q9CWG9	-0.037569	0.0948604	0.280003
NM_026455	Q9CR80	-0.41035	-0.136595	0.279864
NM_019774	Q9DBR0	-0.0699871	0.074057	0.279316
NM_001172073	Q8R3H9	0.0689665	0.160263	0.279299
NM_012002	O88545	-0.0107948	0.110591	0.27912
NM_010886	Q62425	-0.165398	0.0141123	0.278575
NM_133957	Q9WV30	-0.587688	-0.248168	0.278331
NM_009837	P80315	0.138739	0.202375	0.278116
NM_026538	Q9D0R4	0.378156	0.350926	0.278105
NM_015765	Q99M31	0.322618	0.315342	0.276983
NM_009098	P62242	-0.357422	-0.106716	0.2769
NM_001033422	B1AZI6	-0.0784038	0.0663016	0.276783
NM_001039514	Q3TXU5	0.449982	0.393896	0.276507
NM_001029979	Q80YR5	-0.141956	0.0263965	0.276313
NM_029334	Q8BJ05	0.0299632	0.133055	0.276293
NM_031391	Q99PM3	0.468962	0.405246	0.27608
NM_173363	P59325	0.0727082	0.158972	0.275686
NM_024266	P62852	-0.295377	-0.0695261	0.27559
NM_001103157	Q8BWB6	0.522454	0.437874	0.275515
NM_021510	O35737	-0.339429	-0.0969992	0.275452
NM_170591	Q8R332	0.128256	0.192771	0.275018
NM_011184	O70435	-0.0908085	0.0567891	0.274968
NM_018794	Q9R1Q9	0.275898	0.284177	0.274809
NM_001079814	Q922P9	0.0703758	0.156589	0.274751
NM_009932	P08122	0.289547	0.292078	0.274241
NM_026560	Q8BHX3	0.826022	0.624865	0.274138
NM_007532	P24288	0.5579	0.458273	0.273919
NM_024478	Q99LP6	0.0348181	0.133579	0.273804
NM_145496	Q8VC30	0.0809555	0.161956	0.273552
NM_011045	P17918	0.14619	0.202434	0.273552
NM_013595	Q9Z2D8	0.0181298	0.122863	0.273444
NM_138607	Q9WV03	0.117639	0.184444	0.273278
NM_001081000	Q8BNV1	-0.0418533	0.0850634	0.272865
NM_001005506	Q6PAM1	0.0867107	0.163651	0.271677
NM_145620	Q91WM3	0.488675	0.412927	0.271528
NM_153775	Q3U308	-0.0161056	0.0995814	0.271406
NM_144530	Q6NZF1	-0.268584	-0.0573236	0.271167
NM_026141	Q9CXG3	-0.159491	0.0102505	0.271048
NM_001044386	P17012	-0.216083	-0.0253303	0.270582
NM_013522	P97376	-0.0335116	0.0871686	0.269794
NM_021516	Q03141	0.0569859	0.143082	0.269553
NM_146036	Q8BK64	0.489282	0.41115	0.269374
NM_013636	P63087	0.136022	0.191018	0.268445
NM_024452	Q8R4U7	0.141266	0.194204	0.268377
NM_001122829	Q9EPU0	0.213995	0.23903	0.268074
NM_172301	P24860	0.632877	0.498278	0.2674
NM_007450	P48962	-0.0939555	0.0471637	0.267295
NM_018768	O88983	-0.423173	-0.15777	0.266645
NM_133975	G5E870	-0.0406902	0.078426	0.265505
NM_133227	Q99P88	0.0901023	0.159269	0.26519
NM_181730	P97304	-0.18945	-0.0159018	0.263485
NM_009433	O88852	-0.133545	0.0187234	0.263421
NM_183037	Q7TNM2	-0.128475	0.0213153	0.262867
NM_181072	E9Q634	0.209101	0.22986	0.26194
NM_145405	P21126	-0.054198	0.0664657	0.261927
NM_024215	Q9DB42	0.247405	0.253609	0.261922
NM_145585	Q99J36	0.203858	0.226067	0.261401
NM_009226	P62315	0.114991	0.170883	0.26136
NM_008598	P26187	-0.239696	-0.0500393	0.260526
NM_026744	Q9D1H8	-0.0452433	0.0704685	0.260373
NM_001205081	Q8C0E3	0.350654	0.315386	0.259631
NM_027246	P62307	0.158975	0.196437	0.259621
NM_019816	Q9JKX4	0.225663	0.237606	0.25941
NM_011290	P47911	-0.233292	-0.0472748	0.259317
NM_175112	Q8C570	0.232315	0.241397	0.259073
NM_001045807	Q0VBL3	0.0471899	0.126364	0.258912
NM_019913	P97493	0.27561	0.267837	0.258648
NM_028015	Q9D6K9	-0.151666	0.00257199	0.258513
NM_201637	Q09XV5	-0.0282441	0.0788709	0.258227
NM_028299	Q8CFE2	0.0461685	0.124756	0.257939
NM_011791	Q91X20	0.482985	0.395598	0.25773
NM_152824	Q8JZX4	0.171079	0.201804	0.257478
NM_010123	P23116	0.211241	0.226703	0.257456
NM_026490	Q9D338	0.072418	0.14046	0.257354
NM_001033222	B9EJ80	0.299231	0.280835	0.256989
NM_029101	Q9D1C9	0.34346	0.307981	0.25669
NM_027189	Q9CWY4	-0.144857	0.00490389	0.25662
NM_008395	Q8C863	-0.233223	-0.0503178	0.256231
NM_001177658	Q9CPR5	0.100171	0.156552	0.256225
NM_011241	P46061	0.584105	0.456511	0.255897
NM_028431	Q9CXT8	0.157518	0.191805	0.255894
NM_021552	Q9CR47	-0.328071	-0.109573	0.25583
NM_133783	Q8BWM0	0.399956	0.342151	0.255803
NM_012060	Q61335	-0.0258893	0.0773631	0.255258
NM_001195049	Q61036	-0.25951	-0.0683219	0.254538
NM_023598	Q8BM75	0.30096	0.278655	0.253735
NM_023175	Q9JHW2	-0.0406677	0.0663114	0.253377
NM_178795	A2ARP1	0.0687279	0.133734	0.252918
NM_130860	Q99J95	0.254048	0.248572	0.252762
NM_001113188	Q61584	-0.0985708	0.02968	0.252675
NM_172827	Q8C129	-0.0165154	0.0805464	0.252625
NM_175193	Q8BXA1	0.259748	0.251899	0.252552
NM_133987	Q8VBW1	0.0425997	0.116889	0.252286
NM_001166549	Q9EST3	0.340917	0.301673	0.25196
NM_008503	P25444	0.0766103	0.137454	0.251747
NM_026014	Q8R4E9	0.489237	0.393472	0.251725
NM_025936	Q9D0I9	0.396726	0.335795	0.251452
NM_025415	P56390	0.10117	0.152289	0.251342
NM_001042558	O88879	0.174631	0.197688	0.251158
NM_008968	O35074	0.285784	0.266478	0.250976
NM_020585	Q91W53	-0.0667814	0.0474726	0.250742
NM_139001	Q8VHY0	0.468851	0.379765	0.250668
NM_007899	Q61508	0.694957	0.519989	0.250589
NM_009278	P32067	-0.105924	0.0225335	0.250091
NM_027353	Q9CWK3	0.172309	0.194771	0.249681
NM_019722	Q9D0J4	0.26209	0.250369	0.24957
NM_001033375	Q3UMB9	-0.174923	-0.0209796	0.249393
NM_011240	Q9ERU9	-0.0121874	0.0799025	0.249296
NM_026487	Q9D5T0	-0.147459	-0.00430212	0.249029
NM_025289	Q3UB74	-0.103653	0.0226026	0.248751
NM_080553	P70227	0.562052	0.435307	0.248377
NM_011879	Q9Z1M8	-0.159725	-0.0131219	0.24782
NM_026467	Q6ZWY3	-0.016112	0.0757542	0.247583
NM_015797	Q9QZN4	-0.209194	-0.0442816	0.247357
NM_027478	Q8CIB6	-0.16428	-0.0166777	0.247091
NM_022656	Q80TM9	-0.146371	-0.00622413	0.246432
NM_008302	P11499	0.459329	0.369445	0.246256
NM_010233	P11276	0.124944	0.16151	0.245811
NM_133726	Q99L47	0.00985033	0.0900002	0.245719
NM_145713	P43277	-0.049842	0.0525225	0.245281
NM_030112	A2AQ19	0.214934	0.216777	0.245238
NM_009536	P62259	0.379241	0.318205	0.244711
NM_148673	Q8BHJ9	-0.137508	-0.00245634	0.2447
NM_001003934	Q9ES97	-0.0338565	0.0615822	0.244421
NM_021313	Q9QZR0	-0.314572	-0.112725	0.244302
NM_016703	Q9WUQ2	0.0859206	0.135726	0.244242
NM_025965	Q9CY50	0.00426231	0.0845341	0.24372
NM_172391	Q8N9S3	-0.226877	-0.0593369	0.243274
NM_025546	Q8BVY0	0.176235	0.19058	0.243055
NM_013924	Q9QYL7	-0.00344927	0.0789421	0.242913
NM_207212	Q7TQJ8	0.0958641	0.140538	0.242884
NM_178716	Q8BFY9	0.240821	0.230214	0.242612
NM_009471	P13439	0.574175	0.437048	0.242596
NM_172585	Q6A0A2	0.187058	0.196699	0.242457
NM_011948	O08648	0.274372	0.250605	0.242184
NM_007897	Q07802	0.079701	0.128947	0.241322
NM_133248	Q8BZM1	-0.136277	-0.00529561	0.241096
NM_145404	Q922X9	0.860464	0.613054	0.240956
NM_153412	Q8K1N2	-0.121613	0.00316258	0.240456
NM_001172123	Q8BWL5	-0.986806	-0.533872	0.240285
NM_027101	Q9D7M8	-0.0628001	0.0392103	0.240009
NM_008020	P45878	-0.0469688	0.0490274	0.240003
NM_009391	P62827	0.258603	0.238638	0.240002
NM_177445	Q922B2	0.0170338	0.0881666	0.239428
NM_026160	Q9CQV6	-0.506945	-0.23721	0.239187
NM_176849	Q3UL36	-0.336384	-0.132371	0.238191
NM_009768	P18572	0.193086	0.196095	0.238114
NM_025485	Q9CXW2	0.112319	0.145819	0.237954
NM_134115	Q91VJ4	-0.144537	-0.013916	0.237602
NM_146169	Q91W45	0.287006	0.253576	0.237316
NM_133851	Q9ERH4	0.296907	0.259494	0.237091
NM_023138	Q63932	0.186169	0.190712	0.237023
NM_026075	Q4V9W2	-0.311632	-0.118558	0.236644
NM_028758	Q6P5E6	-0.348584	-0.141827	0.236305
NM_001081077	Q8CI33	0.359257	0.297391	0.236298
NM_145414	Q8K4F6	0.275314	0.244945	0.23594
NM_028844	Q9D9K3	0.203538	0.20033	0.235862
NM_009272	Q64674	0.450178	0.353075	0.235564
NM_028151	Q9CZU3	0.277361	0.244935	0.234659
NM_009459	P62257	-0.119829	-0.00166793	0.234518
NM_172677	Q8BYK6	-0.119732	-0.00166901	0.234457
NM_016900	Q9WVC3	0.0115447	0.0797819	0.234449
NM_021555	Q8C3I8	0.21181	0.203855	0.234254
NM_022563	Q62371	-0.164418	-0.0297091	0.234145
NM_025942	Q9CZ30	0.175767	0.181105	0.23387
NM_026456	P83940	-0.00791229	0.0663995	0.23314
NM_053075	Q921J2	-0.0187944	0.0591421	0.232635
NM_010472	Q8K2K6	0.193186	0.190497	0.232453
NM_134101	Q8VDM4	0.473905	0.364677	0.232444
NM_025987	Q9CQZ5	-0.53577	-0.261881	0.232402
NM_007924	O08856	-0.0654636	0.0297764	0.232228
NM_026506	P62309	-0.0996404	0.00832498	0.231984
NM_008708	O70311	-0.0985035	0.00881164	0.231765
NM_134139	Q8VCG3	0.383472	0.307712	0.231593
NM_011965	Q9R1P4	0.012184	0.0770016	0.231272
NM_016692	Q9WU62	0.645554	0.469777	0.231032
NM_001205339	Q99K85	0.324689	0.270348	0.230704
NM_027912	Q9DBA6	0.207542	0.196967	0.230016
NM_023587	Q9D3B1	0.291678	0.248688	0.229529
NM_011521	O35988	0.569415	0.420781	0.229282
NM_019803	P60605	-0.0970829	0.00705688	0.229129
NM_011639	Q9Z1Y4	0.0137699	0.0734493	0.226735
NM_018829	Q9JKC8	-0.177894	-0.0455085	0.226708
NM_172807	Q8CEC6	-0.0146232	0.0557877	0.226692
NM_025337	Q8CG76	-0.207005	-0.0636926	0.226587
NM_001081011	Q91Z67	-0.0146879	0.0552199	0.226165
NM_172695	P27612	0.122825	0.140329	0.225945
NM_175352	Q8C4B4	0.188481	0.181035	0.225911
NM_001012518	Q5DW34	0.197786	0.186601	0.225702
NM_008997	P46638	0.00905672	0.0689157	0.225127
NM_146159	Q8QZX2	-0.0789125	0.0142543	0.225051
NM_001159883	Q9QYI5	-0.30475	-0.125978	0.224954
NM_001081164	B2RRE7	0.348758	0.279184	0.224605
NM_010221	Q61576	0.313729	0.257211	0.224368
NM_001013380	Q6PDL0	-0.0979007	0.00163555	0.224215
NM_007611	P97864	-0.0211971	0.049152	0.224136
NM_011541	P10711	0.061881	0.100133	0.223566
NM_011738	P68510	0.218363	0.196896	0.223229
NM_022889	Q9EQ61	0.453102	0.342422	0.223097
NM_007622	P83917	0.108033	0.127353	0.222148
NM_010120	Q60872	-0.286996	-0.117911	0.222004
NM_007879	P32233	0.13024	0.140872	0.221887
NM_153419	Q810D6	0.562617	0.408882	0.221601
NM_027287	Q9D832	-0.00979053	0.0531724	0.221078
NM_023662	Q9R0L6	0.0866415	0.112895	0.220963
NM_029580	Q9D0C4	0.0647233	0.0985624	0.220231
NM_001081113	Q7TMY7	0.325503	0.260329	0.220181
NM_172712	Q8C7R4	0.0444798	0.0856216	0.219852
NM_027156	Q6P9R1	0.352686	0.276815	0.219799
NM_016738	P47963	-0.33043	-0.147332	0.219535
NM_025356	P61079	-0.0315099	0.0380569	0.21944
NM_020275	Q9QZM4	-0.0416889	0.031735	0.219434
NM_008704	P15532	0.21327	0.189934	0.219428
NM_134034	Q922R5	-0.0277789	0.0393511	0.218419
NM_010931	Q8VDF2	0.577044	0.414038	0.217806
NM_011968	Q9QUM9	-0.0962293	-0.00392709	0.217615
NM_008233	Q3UMU9	0.0843676	0.107967	0.217447
NM_053084	Q8CH72	0.223047	0.193921	0.217348
NM_009103	P07742	0.562613	0.404274	0.216996
NM_027494	Q9CYA6	0.0414839	0.0807835	0.216873
NM_013770	Q9QZD8	0.444101	0.330107	0.216367
NM_009840	P42932	0.325547	0.256458	0.216283
NM_020618	O54941	-0.091595	-0.00245926	0.216207
NM_026528	Q9CQE8	-0.236945	-0.0928042	0.216054
NM_146130	Q8BG05	0.129915	0.134731	0.215947
NM_207523	P62751	-0.378728	-0.181006	0.21583
NM_021513	Q9JJD0	0.0183686	0.0652137	0.215646
NM_009092	P63276	-0.284452	-0.122699	0.215638
NM_001033457	Q3UFM5	0.119181	0.127317	0.215194
NM_001077495	P26450	0.22332	0.191716	0.214973
NM_023130	Q64012	0.212418	0.184781	0.214803
NM_016806	O88569	0.155953	0.149267	0.214327
NM_026551	Q8BHC4	0.229472	0.194758	0.214198
NM_025296	Q99KN2	0.108314	0.118887	0.213507
NM_019764	Q8K371	0.256813	0.210651	0.213125
NM_001033865	P62983	-0.265572	-0.113619	0.213002
NM_011722	Q9WUB4	-0.30331	-0.13711	0.212928
NM_017404	Q9JKF7	0.198672	0.17326	0.211813
NM_008996	P62821	-0.164123	-0.0521805	0.211491
NM_198105	Q8C3F2	0.0335558	0.0703503	0.211359
NM_001007571	Q8R1F0	-0.129389	-0.0308095	0.211309
NM_025573	Q9D0B0	0.254721	0.206922	0.210695
NM_019865	P83882	-0.366767	-0.179138	0.210276
NM_145629	Q99K51	0.119945	0.121913	0.209316
NM_009498	P63024	-0.108552	-0.0201576	0.209031
NM_008568	Q61881	0.799185	0.543088	0.209014
NM_001163431	P61166	-0.22361	-0.0917155	0.208868
NM_011149	P24369	-0.344067	-0.166496	0.208832
NM_198110	Q6PGG6	0.324327	0.247996	0.208578
NM_019670	Q9Z207	0.45025	0.325752	0.208197
NM_025315	Q9CQ39	-0.116314	-0.0262085	0.207797
NM_028381	Q9D6J3	0.0730227	0.0910927	0.207612
NM_029409	Q6PCP5	-0.242473	-0.105195	0.207094
NM_011239	P34022	0.200575	0.169664	0.207035
NM_172381	Q6PDI5	0.199537	0.168226	0.206241
NM_153587	Q8C050	0.127476	0.123307	0.206037
NM_133352	Q9ET30	-0.0816059	-0.00643133	0.206037
NM_024171	Q9CQS8	-0.378017	-0.19061	0.205785
NM_175357	Q8C7D2	-0.432748	-0.225265	0.205091
NM_007636	P80314	0.427166	0.308198	0.204966
NM_021448	Q91WG4	0.224664	0.182449	0.204873
NM_080557	Q91YJ2	-0.19364	-0.077138	0.204849
NM_172281	Q3U319	0.0971861	0.103256	0.204781
NM_021519	Q9JMG1	-0.208936	-0.0867108	0.204768
NM_016862	O89116	0.192849	0.162563	0.204729
NM_011890	P82349	-0.102953	-0.0212539	0.204461
NM_029339	Q9DA08	0.479221	0.339413	0.203881
NM_138669	Q91VC3	0.450835	0.321374	0.203455
NM_007478	P61205	0.293598	0.223728	0.203377
NM_008948	O88685	0.0462121	0.0701637	0.203319
NM_001198861	O88712	0.201875	0.16668	0.203244
NM_027879	Q9DC48	0.201409	0.165987	0.202841
NM_001081045	Q80TG1	-0.0432145	0.0140605	0.202706
NM_145393	Q91YT7	0.27845	0.213402	0.202451
NM_153548	Q8C2E7	0.198441	0.16323	0.201925
NM_025928	Q9CPV5	0.567674	0.392171	0.201753
NM_026545	Q9CX56	0.125858	0.117966	0.2017
NM_009408	Q04750	0.204607	0.166597	0.201466
NM_001146057	Q91V12	0.123812	0.116419	0.201423
NM_027493	Q8R2S9	0.0828644	0.0908494	0.201262
NM_144825	Q5F2E8	-0.0734348	-0.00649645	0.200901
NM_008303	Q64433	0.176435	0.148215	0.200565
NM_016884	Q9Z204	0.0512246	0.0693585	0.199404
NM_001164223	Q8VEE4	0.561214	0.38568	0.19927
NM_001190409	Q9CQY5	-0.361345	-0.18725	0.198801
NM_133815	Q3U9G9	0.00584062	0.0405382	0.198745
NM_001177706	Q9EPJ9	-0.445628	-0.239788	0.198561
NM_001039080	Q8VC70	-0.114165	-0.0341118	0.198559
NM_008612	P51949	-0.178192	-0.0741242	0.198277
NM_172557	Q8BIJ7	-0.558839	-0.310332	0.198265
NM_012025	Q9WVM1	0.651788	0.440323	0.197711
NM_016748	P70698	0.481858	0.334649	0.197481
NM_026122	Q9DCB1	-0.264295	-0.128631	0.197198
NM_172300	Q3UE37	0.161309	0.135347	0.197083
NM_001083927	Q08122	0.282695	0.210649	0.197063
NM_172736	Q8CBY3	-0.58783	-0.329564	0.197023
NM_007644	O35114	-0.0877041	-0.0196589	0.196593
NM_008922	P33610	0.188018	0.151357	0.19652
NM_008558	P28574	0.0309882	0.0534361	0.196038
NM_009319	P97473	0.207507	0.162442	0.195512
NM_008388	P60229	-0.297862	-0.152227	0.194431
NM_025388	Q9CR09	-0.435437	-0.237698	0.194327
NM_133925	Q8CGC6	0.268579	0.198833	0.194007
NM_007615	P30999	0.290994	0.212731	0.193996
NM_027545	Q8BG79	0.0137868	0.0406088	0.193884
NM_001098227	O08992	-0.304948	-0.157589	0.193466
NM_053071	Q9CPQ1	-0.482254	-0.267937	0.193138
NM_145139	Q8QZY1	0.257396	0.19076	0.192873
NM_012027	P97434	0.257075	0.190402	0.192714
NM_025668	Q9CYN2	-0.146814	-0.0605767	0.192354
NM_146164	Q921G6	0.137325	0.1155	0.192119
NM_008950	P62196	0.330646	0.235194	0.191854
NM_001127177	Q06180	-0.081071	-0.0210427	0.191094
NM_001177792	O09044	-0.434394	-0.241112	0.190266
NM_010023	P42125	-0.041827	0.0020215	0.189806
NM_001025392	Q8K019	0.0233047	0.0422041	0.189574
NM_026532	P61971	0.163618	0.129071	0.189375
NM_007408	P43883	0.0395564	0.0519296	0.189215
NM_011155	Q60676	0.264856	0.191652	0.189136
NM_026080	Q9CQV5	-0.14367	-0.0620471	0.188933
NM_019502	Q9WV96	-0.148181	-0.0650247	0.188755
NM_025823	Q9CQF9	-0.217563	-0.108477	0.188354
NM_008567	P97311	0.525938	0.352563	0.188042
NM_025644	Q9DAA6	0.0939602	0.0844571	0.187984
NM_012047	O88665	-0.0154309	0.0165477	0.187953
NM_007566	O88738	0.0387323	0.0499326	0.187729
NM_153573	P59024	-1.56057	-0.94262	0.187563
NM_011715	O88342	0.139336	0.112089	0.18746
NM_057172	Q91WJ8	-0.00675523	0.0211957	0.187218
NM_147201	Q99J45	-0.0326231	0.00498399	0.187058
NM_153055	Q8VHE0	0.139438	0.111089	0.186397
NM_019717	Q6PA06	0.0424439	0.0509003	0.186394
NM_001038587	Q99MU3	0.0695786	0.0674761	0.186132
NM_010318	Q80SZ7	-0.0343321	0.00295792	0.186092
NM_025997	Q9CQY2	-0.112746	-0.0457665	0.186025
NM_022988	Q9EQ80	0.25193	0.180188	0.185693
NM_011779	Q9WUM4	0.381839	0.26077	0.185665
NM_134123	Q6DID3	0.211365	0.154496	0.185172
NM_018774	Q9QWH1	0.284111	0.199593	0.185129
NM_021522	Q9JMA1	0.330578	0.228394	0.185097
NM_027352	Q99JX3	-0.140036	-0.0636485	0.185076
NM_001080931	Q5SWW4	0.272136	0.19174	0.184707
NM_011607	Q80YX1	0.696088	0.454801	0.184699
NM_018799	Q9QZD9	0.00334958	0.0244867	0.184239
NM_027297	Q9DAW6	0.475396	0.317018	0.183859
NM_144933	Q8VCD5	-0.0188702	0.00995425	0.183494
NM_025618	Q6P069	-0.125353	-0.0562585	0.183355
NM_026312	Q9D0B6	-0.132368	-0.0607898	0.183177
NM_080463	Q91ZW2	0.043802	0.0483088	0.18296
NM_145354	Q1HFZ0	0.4224	0.282934	0.18266
NM_018765	Q61048	-0.191303	-0.0981473	0.18239
NM_025509	Q78XF5	-0.437678	-0.251274	0.182141
NM_023645	Q9JHP7	-0.0533882	-0.013069	0.18189
NM_019746	P56812	-0.113939	-0.0508277	0.181704
NM_012052	P62908	-0.224625	-0.119863	0.181351
NM_018785	Q9R1C7	0.195809	0.140815	0.181144
NM_138667	Q99K90	0.286138	0.196823	0.181101
NM_019983	Q9JM13	-0.039908	-0.00558686	0.181007
NM_001037997	P70451	0.100827	0.0812037	0.18047
NM_011874	P54775	0.237423	0.16585	0.180356
NM_016963	Q9JHJ0	0.191077	0.136712	0.179977
NM_011917	Q9DBR1	0.287988	0.196808	0.179938
NM_001170849	Q7TNC4	0.0179362	0.0292225	0.179924
NM_026760	Q9D735	-0.0969101	-0.0423853	0.179579
NM_016858	O35963	-0.285828	-0.159759	0.179431
NM_025599	Q9CZT6	0.501641	0.328319	0.178875
NM_016906	P61620	0.27272	0.186075	0.178679
NM_025959	P62334	-0.116125	-0.0552577	0.17863
NM_010236	P48760	0.182418	0.129862	0.178499
NM_011053	Q6NS46	0.413789	0.273304	0.178373
NM_008892	P33609	0.545437	0.354738	0.178118
NM_053183	Q99MJ9	-0.185903	-0.0992203	0.177966
NM_010890	P46935	0.166318	0.118709	0.177337
NM_172719	E9PVA8	0.450688	0.295132	0.177304
NM_025513	Q7TQK4	0.194972	0.135793	0.176641
NM_025594	Q9CPW7	-0.148793	-0.0779384	0.17622
NM_170777	P60003	-0.0582328	-0.0218612	0.176104
NM_008638	P18155	0.634439	0.407812	0.175965
NM_178798	Q8BGK6	0.104751	0.0788056	0.175637
NM_024267	Q8VI75	0.317336	0.210637	0.175557
NM_026020	P99027	-0.212563	-0.118393	0.175336
NM_001033528	B1AQJ2	0.182461	0.126651	0.175262
NM_016787	O54940	-0.0835564	-0.0386176	0.175061
NM_138312	Q3TNH5	-0.0314539	-0.00670842	0.17464
NM_178647	Q8BHG9	-0.0545067	-0.0213442	0.174309
NM_009462	P52479	0.299626	0.1983	0.174209
NM_030064	Q8BSN5	0.176178	0.121584	0.174094
NM_001163672	Q9WTU6	-0.195791	-0.109246	0.174075
NM_173755	Q6ZPJ3	0.331555	0.217873	0.17397
NM_026389	Q91VA6	0.265702	0.176589	0.173548
NM_008914	P48453	0.0469669	0.040789	0.173476
NM_001177609	P63280	0.066266	0.0524421	0.173154
NM_134014	Q6P5F9	0.225874	0.151231	0.172904
NM_026352	Q9CR16	0.164112	0.112793	0.17279
NM_011289	P61358	-0.110499	-0.0578117	0.172585
NM_080446	Q6NVF4	0.177299	0.120671	0.172486
NM_001044384	P12032	0.499686	0.320372	0.172141
NM_008037	P47930	0.565009	0.360856	0.172091
NM_013799	Q9Z2A5	0.152773	0.104785	0.171818
NM_178884	D3YYU8	-0.245535	-0.142458	0.171731
NM_025840	Q91VK1	0.417651	0.268977	0.17165
NM_001163622	Q8C167	0.118967	0.0835909	0.171601
NM_146235	Q8BHK9	0.396898	0.255963	0.171513
NM_007494	P16460	0.660498	0.419525	0.171508
NM_025814	Q9CY58	0.297025	0.19324	0.170763
NM_172400	Q6NZB0	0.21715	0.143439	0.170526
NM_001142916	Q9R0B9	-0.156202	-0.0883154	0.170441
NM_146243	P61161	0.152287	0.102097	0.169432
NM_001122873	Q91W67	0.215429	0.14126	0.169414
NM_021525	Q9JJT0	0.314589	0.202755	0.169379
NM_019785	Q9QZB7	-0.0734495	-0.0383684	0.169039
NM_153806	Q8R2M2	-0.0506362	-0.0248637	0.168387
NM_001110231	Q9Z0H4	-0.366021	-0.22125	0.167701
NM_001037877	Q8R3L2	0.0558998	0.0405227	0.167667
NM_133705	Q922Q4	0.189315	0.123177	0.167536
NM_027328	Q8CCF0	0.473078	0.298792	0.167072
NM_031405	Q99MR6	0.0687227	0.0477819	0.166969
NM_011506	Q9Z2I9	-0.0640296	-0.0346239	0.166938
NM_019456	Q8R5A3	0.601849	0.378468	0.166843
NM_019750	Q9R123	-0.00801457	0	0.166804
NM_011499	Q9Z1Z2	0.241036	0.154168	0.166433
NM_138757	Q8QZV7	0.177459	0.114495	0.166211
NM_207214	Q3TPX4	-0.182891	-0.109598	0.165718
NM_009466	O70475	0.644573	0.403255	0.165119
NM_001017429	P56394	0.134058	0.0862478	0.164894
NM_016849	P70671	-0.248456	-0.151271	0.16473
NM_009551	O88878	-0.0763747	-0.0444963	0.164726
NM_144861	Q8VDS4	0.0922102	0.0600514	0.164664
NM_009211	P97496	0.497746	0.311675	0.164647
NM_025827	Q9DBN5	0.0291268	0.0203291	0.164086
NM_009171	P50431	0.846098	0.527219	0.164035
NM_153402	Q8CJF9	-0.265296	-0.162524	0.163927
NM_019553	Q9JIK5	0.647169	0.403335	0.163589
NM_026065	Q9CPV3	-0.0156997	-0.0082395	0.163333
NM_001109971	P60060	-0.388783	-0.239809	0.163266
NM_001166506	A8Y5H7	0.241365	0.150739	0.1628
NM_007788	Q60737	0.194164	0.121338	0.162687
NM_212444	Q64516	0.47023	0.29257	0.162616
NM_008889	Q62084	0.0544328	0.0339608	0.162015
NM_172924	Q69Z38	0.264964	0.164512	0.161929
NM_027453	Q9CQH7	-0.213352	-0.132307	0.161911
NM_009075	P47968	0.221587	0.137566	0.161898
NM_011749	Q61624	-0.0798558	-0.0496837	0.161698
NM_001163013	B2RR83	0.347304	0.215293	0.161617
NM_144818	Q8C156	0.927999	0.575505	0.1615
NM_009584	P54103	0.400087	0.247839	0.161411
NM_001164604	Q91VT1	-0.0553154	-0.0348234	0.161331
NM_033320	Q9EPS3	0.463221	0.286865	0.16126
NM_145553	Q922G2	-0.484206	-0.301505	0.160782
NM_007596	P49070	-0.120646	-0.0761796	0.160513
NM_024174	Q8VE22	0.0397821	0.0232076	0.160353
NM_023371	Q9QUR7	0.15433	0.0937263	0.159793
NM_009951	O88477	0.131394	0.0789127	0.159212
NM_011500	O55106	0.0809615	0.0473071	0.1589
NM_029365	Q8VCB2	0.277646	0.168754	0.158301
NM_019718	Q9WUL7	-0.218841	-0.139427	0.158197
NM_013716	P97855	0.528462	0.324111	0.158024
NM_023042	Q9Z129	0.0792972	0.0453101	0.157936
NM_026472	Q91VE6	-0.0951737	-0.0632178	0.157669
NM_145596	Q8CHY6	0.231706	0.139579	0.157633
NM_019537	Q9JK23	0.102179	0.0588084	0.157236
NM_019667	O88811	-0.0145648	-0.0137788	0.157089
NM_007386	P28271	0.0817383	0.0456687	0.15678
NM_134141	Q8WTY4	0.348888	0.210926	0.156267
NM_001164598	E9Q1P8	0.298397	0.179524	0.156195
NM_053158	Q99N96	0.0187287	0.00552352	0.155733
NM_010731	O88939	0.335878	0.202143	0.155557
NM_026009	Q9D024	0.0414317	0.0192883	0.15541
NM_207161	Q80VJ3	0.343088	0.20635	0.15529
NM_026192	Q8CGU1	-0.15873	-0.105038	0.155286
NM_001030014	Q8R3F5	-0.0254076	-0.0224745	0.155122
NM_001081058	Q69ZA1	0.0696216	0.036123	0.154753
NM_033370	Q9JIF7	-0.200822	-0.132645	0.153798
NM_139140	Q8K1N4	0.295462	0.175198	0.153691
NM_023402	Q3THE2	-0.176874	-0.118475	0.153108
NM_145965	Q8BUV3	0.481257	0.289872	0.153076
NM_145422	Q99LF4	-0.1536	-0.104402	0.152739
NM_027346	Q8K0Z7	0.341755	0.202952	0.152719
NM_008866	P97823	-0.070343	-0.053143	0.152336
NM_023739	B1AY10	0.0742827	0.0365978	0.152335
NM_013814	O08912	0.168894	0.0943667	0.151396
NM_019912	P62838	0.0335434	0.0101386	0.151155
NM_011875	Q9WVJ2	0.157354	0.0868488	0.151039
NM_021535	Q3UKJ7	0.135471	0.0732011	0.15097
NM_080560	P61089	0.0853478	0.0420953	0.150966
NM_026270	Q9D1F4	0.00672324	-0.00683893	0.15082
NM_020603	Q9Z0H1	0.589508	0.354177	0.15021
NM_172609	Q9CPQ3	0.0787955	0.0371918	0.150129
NM_008364	Q61730	-0.339872	-0.223054	0.149672
NM_008991	P55096	0.00517592	-0.00909455	0.149524
NM_028388	Q9D6J6	-0.12457	-0.0896389	0.149489
NM_008155	P06745	0.0789733	0.0365707	0.149397
NM_172605	Q91W18	-0.0460794	-0.0415588	0.148865
NM_001018042	O70494	-0.189266	-0.130409	0.148863
NM_001112738	Q91VR2	-0.0547333	-0.046931	0.148862
NM_009952	Q01147	-0.0401531	-0.0379376	0.148809
NM_145941	Q6NZJ6	0.626267	0.375372	0.148596
NM_178601	Q8VHZ7	0.391842	0.229395	0.148083
NM_134052	Q99JT9	0.273754	0.156108	0.148071
NM_001114977	Q6NV83	0.133593	0.0690669	0.148001
NM_133953	Q921M3	0.180455	0.0972191	0.147075
NM_019682	P63168	-0.349164	-0.231561	0.14693
NM_030116	Q99N94	0.0624154	0.0236821	0.146783
NM_178653	Q8R127	-0.029294	-0.0332387	0.146769
NM_013795	Q9CPQ8	-0.214311	-0.148219	0.146594
NM_009005	P51150	-0.0131044	-0.0237862	0.146176
NM_007530	Q61334	0.0317234	0.00399766	0.146144
NM_026232	Q9CR58	0.389934	0.225544	0.145416
NM_011291	P14148	-0.255982	-0.175339	0.145332
NM_028150	Q9CZV5	0.0156282	-0.00693846	0.145195
NM_177411	P61021	-0.0617056	-0.0552783	0.144841
NM_016706	Q5SU73	0.0900643	0.0388589	0.144803
NM_025512	Q8BFR6	-0.167737	-0.121398	0.144515
NM_025709	Q6PAR5	0.183123	0.0958484	0.144049
NM_007466	O35841	0.148938	0.0746156	0.144028
NM_011420	P97801	0.383529	0.220153	0.143999
NM_030249	Q99LJ0	0.199207	0.105499	0.14372
NM_001037938	Q99LB2	-0.0691345	-0.0611745	0.143555
NM_172766	Q6PIJ4	-0.134141	-0.10167	0.143396
NM_026603	Q9CQJ6	0.0490235	0.0113468	0.142758
NM_008894	O35654	0.464703	0.269208	0.142684
NM_023314	Q8BMB3	0.0114269	-0.0123	0.14244
NM_133808	Q8VDJ3	0.15505	0.0767015	0.142322
NM_001122843	Q99LG2	0.27211	0.149024	0.142007
NM_008618	P14152	-0.320149	-0.218529	0.141958
NM_009939	P61202	-0.15771	-0.117852	0.141839
NM_009533	P27641	-0.115224	-0.0917336	0.141595
NM_008810	P35486	0.0619436	0.0181392	0.141533
NM_153078	Q69ZW3	-0.112053	-0.0899716	0.14139
NM_008774	P29341	0.270831	0.147341	0.141118
NM_011842	Q9R190	0.315645	0.175117	0.141085
NM_021315	Q8VI84	0.197206	0.101212	0.140674
NM_009070	Q99M28	0.418472	0.238494	0.140657
NM_021280	Q62077	-0.0526328	-0.05393	0.14056
NM_001166033	Q8BMQ2	0.142775	0.0663422	0.139579
NM_080848	P61965	0.400458	0.225826	0.139167
NM_145606	Q921W0	-0.269697	-0.190375	0.138807
NM_001110826	P54823	-0.10808	-0.0904702	0.138426
NM_025824	Q9CQC6	0.0885769	0.0310879	0.137955
NM_144832	Q3TYS2	-0.231167	-0.167445	0.137828
NM_019562	Q9WUP7	0.604578	0.351055	0.137737
NM_177214	Q6P4T2	0.603438	0.349937	0.137326
NM_134081	Q91WN1	0.245998	0.127824	0.137009
NM_009983	P18242	-0.490712	-0.329657	0.136667
NM_001109906	Q9Z108	0.212926	0.106775	0.136482
NM_153521	Q8K1C9	0.15782	0.0724529	0.136354
NM_172086	P62911	-0.349512	-0.242645	0.136063
NM_001159719	P42208	-0.223844	-0.16477	0.135959
NM_025937	Q9D0F4	0.188607	0.09115	0.135948
NM_001037940	O54946	0.0764516	0.0213325	0.135724
NM_008017	Q8CG48	0.417479	0.232862	0.135641
NM_008750	P97346	-0.528153	-0.354012	0.135544
NM_029397	Q8R4X3	0.130689	0.0546876	0.135424
NM_133794	Q8BML9	0.136825	0.058254	0.135183
NM_001130187	Q99JR8	0.262311	0.13567	0.134733
NM_013755	Q9R062	0.0410411	-0.00192676	0.134437
NM_016786	P61087	0.0778052	0.0206724	0.134224
NM_001081118	A6H619	0.205179	0.0994018	0.133916
NM_080456	P58064	-0.0201697	-0.0405624	0.133784
NM_008028	Q60634	0.191999	0.0909399	0.133633
NM_145556	Q921F2	0.0617584	0.00999412	0.133503
NM_009210	Q6PCN7	-0.147698	-0.120112	0.133367
NM_022997	Q9EQH3	-0.215153	-0.162224	0.133112
NM_019464	Q9JK48	-0.0883812	-0.0838417	0.132831
NM_019834	Q9JLQ2	0.126627	0.049441	0.132698
NM_001163759	Q6P5D3	-0.323151	-0.229957	0.132394
NM_028355	Q8VCB1	0.688642	0.397392	0.131912
NM_028242	Q8BGC0	0.16216	0.0696333	0.130841
NM_153085	Q924H7	-0.22192	-0.1687	0.130834
NM_026305	P62869	-0.0602628	-0.0686242	0.1306
NM_001038231	O54962	0.576701	0.326573	0.130553
NM_026646	Q9D6M3	-0.270024	-0.198875	0.130509
NM_013676	O55201	0.177101	0.0782156	0.130153
NM_024166	Q9D1L0	-0.0437352	-0.0589262	0.130043
NM_175171	Q811L6	0.0615234	0.00633604	0.129991
NM_001081081	D3Z7P3	0.0383852	-0.00858588	0.129426
NM_023603	Q8VIJ6	0.30974	0.159679	0.129312
NM_201406	Q6PD26	0.434997	0.237375	0.129284
NM_010878	Q99M51	-0.316771	-0.229267	0.129125
NM_025533	Q9D6T0	0.351448	0.185367	0.12912
NM_008252	P30681	0.214708	0.100511	0.129112
NM_198326	Q9CZ44	-0.013933	-0.0414605	0.129016
NM_172397	Q8BGB5	-0.285973	-0.210318	0.128963
NM_011546	Q64318	-0.63819	-0.428949	0.128887
NM_023343	Q8R0F6	-0.20149	-0.158338	0.12852
NM_001197082	Q8VE37	0.579269	0.325936	0.128323
NM_134255	Q8BHI7	0.137106	0.0514883	0.128243
NM_134009	Q8VCM8	0.363554	0.191866	0.128107
NM_010219	P30416	0.475589	0.261085	0.127806
NM_025983	P56382	-0.382665	-0.271637	0.127642
NM_145959	Q3UVG3	0.0640799	0.00554594	0.127614
NM_011358	Q62093	0.0566937	0.000165529	0.126817
NM_026423	Q9CQT1	0.396979	0.211241	0.126741
NM_024456	P35278	0.108113	0.0311545	0.125899
NM_029565	Q9QY73	-0.121216	-0.111177	0.125869
NM_145514	Q8C6G8	0.128112	0.0431429	0.125478
NM_019927	Q9Z1K5	0.132929	0.0461315	0.125478
NM_172437	Q8CE46	0.422267	0.225665	0.125473
NM_008784	Q61249	-0.323569	-0.237276	0.125333
NM_001083318	Q8R4Z4	0.0233757	-0.0221636	0.125162
NM_133885	A2A8Z1	0.140737	0.0505874	0.125089
NM_134080	Q80X90	0.199425	0.0869163	0.125001
NM_145130	Q91V01	-0.0242707	-0.0519055	0.124985
NM_144521	Q8R570	-0.00330149	-0.0392917	0.124588
NM_183020	Q7TQH0	0.0558017	-0.00271964	0.124485
NM_145822	Q76KJ5	0.014503	-0.0284356	0.124396
NM_031998	Q99NF3	-0.00375944	-0.0402525	0.123911
NM_007971	Q61188	0.60725	0.338837	0.123861
NM_001165983	Q80X50	0.166824	0.0649028	0.123217
NM_008079	P54818	0.0757557	0.00794659	0.12277
NM_172268	Q80U93	0.398366	0.208054	0.122694
NM_145985	Q5XJY5	-0.336923	-0.248217	0.122679
NM_019787	Q9D662	0.321029	0.159992	0.12262
NM_007661	P24788	-0.026864	-0.0559228	0.122577
NM_145479	Q99JN2	-0.100807	-0.10203	0.122353
NM_138660	Q8K3W3	0.315646	0.156119	0.122088
NM_031403	Q923B1	0.25462	0.118207	0.122043
NM_007483	P62746	-0.39591	-0.28573	0.121769
NM_001164226	Q9WU00	0.336844	0.16895	0.121765
NM_008820	Q11136	0.0663746	0.00109511	0.121739
NM_011484	P70297	-0.155633	-0.136679	0.121724
NM_009033	Q91VM5	0.342163	0.172168	0.121683
NM_001100606	Q6PAT0	-0.0192421	-0.0523228	0.121448
NM_029564	Q9DBG9	-0.816469	-0.547034	0.121426
NM_010851	P22366	0.149514	0.0519571	0.121012
NM_001159492	A2A6A1	0.145125	0.0491763	0.120955
NM_011672	P70362	-0.0178605	-0.0522181	0.120695
NM_053124	Q91ZW3	0.249756	0.113656	0.12051
NM_175244	Q3U487	-0.0720758	-0.0860615	0.120493
NM_025706	Q9CXF4	0.0558038	-0.00705599	0.120148
NM_001081251	Q8BSQ9	0.180803	0.0703757	0.120015
NM_011654	P05213	0.209317	0.0877946	0.119741
NM_025683	Q8VEE0	0.104926	0.0227615	0.119484
NM_011274	Q3TLD5	0.169142	0.0622783	0.119154
NM_030750	Q9JI99	0.109155	0.0247556	0.118854
NM_021524	Q99KQ4	-0.046728	-0.0721885	0.118638
NM_016742	Q61081	0.18002	0.0684089	0.118535
NM_029344	P56375	-0.249235	-0.197969	0.118515
NM_023142	Q9WV32	-0.167482	-0.147873	0.117883
NM_008442	P28740	0.396915	0.202237	0.117777
NM_001159634	Q7TPM1	0.471538	0.248456	0.117691
NM_153585	Q8BH15	0.175108	0.0633691	0.116543
NM_023912	Q9EQC5	-0.0170019	-0.0558497	0.116531
NM_174987	Q8BGD8	-0.235286	-0.19133	0.116499
NM_008983	P35822	0.509114	0.270231	0.11615
NM_019400	O35551	-0.0357653	-0.067951	0.116073
NM_029005	Q9D2Y4	0.339615	0.164885	0.11598
NM_133964	Q99LN9	0.18809	0.0706336	0.115752
NM_001205353	Q8CB44	0.12366	0.0305794	0.115678
NM_001099637	Q6A065	-0.290104	-0.226433	0.115411
NM_013796	Q8BJ48	0.197795	0.076056	0.115152
NM_028762	Q8R3C6	0.622064	0.339249	0.115081
NM_011112	Q61183	0.21791	0.0881254	0.11474
NM_025606	Q99N93	0.275737	0.12346	0.114192
NM_172569	Q8BL48	-0.130083	-0.128409	0.114139
NM_030083	Q9D2U5	-0.17642	-0.157305	0.113996
NM_026079	Q7TT37	0.400843	0.200889	0.113992
NM_022015	Q9EQH4	0.168825	0.05689	0.113962
NM_019715	Q80UY2	0.0395063	-0.0234513	0.113865
NM_026211	Q99KF1	0.00881124	-0.0427228	0.11364
NM_145376	Q3TFD2	0.233743	0.0966325	0.113422
NM_001113415	O08791	-0.302005	-0.236021	0.113208
NM_145381	Q99KR3	-0.436499	-0.320388	0.112297
NM_026029	Q9CPV4	-0.275242	-0.220477	0.112145
NM_008466	O35344	0.16166	0.0505613	0.11208
NM_025922	Q9D892	0.00885615	-0.0444101	0.111925
NM_007725	Q08093	-0.251571	-0.206056	0.111878
NM_021504	Q9JI78	-0.291727	-0.231085	0.111767
NM_030198	Q9CY94	0.19742	0.0721727	0.111502
NM_010690	Q8BYR2	0.114439	0.0199387	0.110758
NM_013902	Q62446	-0.0209836	-0.0646556	0.110196
NM_022813	Q9ERN0	-0.0674177	-0.094508	0.109156
NM_028763	Q9DBY5	-0.0368624	-0.0757803	0.108924
NM_198608	Q14CH7	0.544129	0.284649	0.108841
NM_182990	Q08943	0.657728	0.355133	0.108835
NM_011277	Q9CQJ4	-0.151043	-0.147322	0.108233
NM_007898	P70245	-0.399007	-0.301307	0.108113
NM_052973	Q9ERG2	-0.146989	-0.145401	0.107638
NM_178622	Q8BR65	0.0727371	-0.00935786	0.107338
NM_027381	Q9CS00	0.379402	0.180322	0.106729
NM_019786	Q9WUN2	-0.210393	-0.185907	0.106476
NM_173047	Q8K354	-0.255875	-0.214705	0.105899
NM_010885	Q9CQ75	-0.294819	-0.239052	0.105717
NM_175400	Q8BH69	0.263128	0.106531	0.105087
NM_025578	Q9D125	0.163088	0.0443393	0.104972
NM_009537	Q00899	0.270091	0.110483	0.104718
NM_177249	Q8BY87	0.0596106	-0.020174	0.104667
NM_009147	Q01405	-0.440331	-0.330987	0.104075
NM_007638	P80313	0.488038	0.244918	0.103914
NM_010347	P63002	-0.0643083	-0.0984933	0.103241
NM_025939	Q9DCL9	0.0936998	-0.000728902	0.10296
NM_007839	O35286	0.171762	0.0476379	0.102888
NM_184088	A6H8H2	-0.0829622	-0.110665	0.102645
NM_028779	Q9DBT5	0.108648	0.00821291	0.102626
NM_029291	Q91WR3	0.363033	0.165925	0.102489
NM_025589	P83882	-0.19274	-0.179138	0.10229
NM_030013	Q8BKE6	0.0491561	-0.0292835	0.102045
NM_029825	Q8BRF7	-0.570513	-0.413963	0.101878
NM_016903	Q9R0P3	0.0152939	-0.050726	0.101615
NM_001001491	Q6IRU2	0.0658259	-0.0194893	0.101496
NM_024457	Q99JI6	-0.0892956	-0.115747	0.101493
NM_009090	P97760	0.327164	0.14218	0.101001
NM_016861	O70400	0.833648	0.45644	0.100981
NM_001033294	Q6NZQ2	0.20839	0.068187	0.100709
NM_146119	Q8R1F1	0.66909	0.354031	0.100682
NM_011752	Q62384	0.221659	0.0762498	0.100538
NM_024197	Q99LC3	0.229546	0.0808591	0.100253
NM_001145930	Q3TUF7	-0.015438	-0.0715477	0.0998624
NM_010722	P21619	0.5023	0.249639	0.0997855
NM_009383	P70318	0.0271353	-0.0452436	0.0997492
NM_001205361	Q9QZ73	-0.240964	-0.211822	0.0995295
NM_009861	P60766	-0.0728554	-0.107937	0.0991012
NM_009030	Q60972	0.162939	0.0383355	0.0990603
NM_028262	Q91WC0	0.108932	0.00470398	0.098941
NM_019880	Q791T5	-0.287127	-0.241154	0.0988424
NM_138741	Q63918	-0.0264085	-0.0793948	0.0988227
NM_024245	E9Q5G3	0.593781	0.304821	0.0982026
NM_001195023	P60670	0.237328	0.0832698	0.0978352
NM_054081	Q8K4B0	0.322672	0.136206	0.0978147
NM_133800	Q8BG17	-0.0322944	-0.0841092	0.0977605
NM_001198985	Q9Z0U1	0.63147	0.327743	0.0977381
NM_001190852	Q8CI51	-0.0233787	-0.0786331	0.0977044
NM_026944	Q8K1E6	-0.0472527	-0.0938674	0.0972841
NM_007484	Q62159	-0.412013	-0.320263	0.0972269
NM_023420	Q9EQG9	0.112202	0.00490053	0.0971083
NM_001007567	Q7TPE5	-0.105408	-0.130633	0.0966049
NM_026000	Q9CR00	-0.0215489	-0.078757	0.096445
NM_173747	Q56A08	0.150378	0.0279142	0.0964335
NM_011528	Q93092	0.224936	0.0741336	0.0963885
NM_028759	Q9DC22	-0.631183	-0.457432	0.0960556
NM_023637	Q9JJL8	0.0873931	-0.0117323	0.0958697
NM_153195	Q3U7U3	-0.254443	-0.224691	0.0950256
NM_028038	Q9CWT6	0.290297	0.113232	0.0949301
NM_023565	Q9ERK4	0.318644	0.130791	0.0948986
NM_011072	P62962	0.243231	0.0839854	0.0948883
NM_009545	P23798	0.061702	-0.0287155	0.0948282
NM_027604	Q8R5H1	0.239838	0.0816328	0.0946408
NM_010880	P09405	0.508821	0.248502	0.0946028
NM_013812	O35207	0.142188	0.0207948	0.0943958
NM_001040026	Q5SUC9	0.160434	0.0320126	0.094292
NM_138586	Q9CRA8	0.271473	0.100865	0.0942426
NM_027861	Q8K2Q7	-0.0810452	-0.117946	0.0941739
NM_012055	Q61024	0.612894	0.312368	0.0938898
NM_026631	Q9CRB2	0.300543	0.118367	0.0937067
NM_030240	Q99L02	0.0686952	-0.0255875	0.0936169
NM_001024922	Q4FZF3	0.109986	0	0.0935826
NM_019953	Q9QXT0	-0.48815	-0.371183	0.0935518
NM_178619	Q8BGX2	-0.0136061	-0.0768174	0.093456
NM_008416	P09450	0.529049	0.259861	0.0934092
NM_010015	P61804	-0.304025	-0.257093	0.0933886
NM_024262	Q8VE18	0.343296	0.144508	0.0933195
NM_010270	Q9D2R8	-0.164304	-0.170767	0.0930165
NM_021511	Q9CYH6	0.505881	0.245043	0.0929684
NM_009810	P70677	0.103831	-0.00446417	0.0929378
NM_023670	Q9CPN8	0.29321	0.112992	0.0928813
NM_001081188	Q9D0M0	0.270423	0.0988213	0.092851
NM_021880	Q9DBC7	0.172916	0.0380865	0.0926206
NM_001166024	Q99K28	0.111371	-0.000235958	0.0924876
NM_011936	Q8BGW1	0.1423	0.0186861	0.0922174
NM_053068	Q9JKP8	-0.359873	-0.292932	0.0922045
NM_028083	Q9D0N7	0.52383	0.255346	0.0921333
NM_001167983	Q8C0T5	0.421448	0.19169	0.0920061
NM_023317	Q9CZA6	0.170565	0.0359166	0.0919097
NM_029092	Q3UFY8	0.0141606	-0.0612493	0.0917945
NM_011886	O35609	0.128866	0.0097122	0.0915796
NM_001081360	Q8C1B1	0.105791	-0.00476328	0.0914226
NM_145972	Q8R2U2	-0.0186316	-0.0820522	0.0913396
NM_172276	Q3USH5	0.0152826	-0.0613568	0.0909908
NM_007687	P18760	0.227835	0.0704938	0.0909497
NM_016859	O54825	0.497736	0.237541	0.0905197
NM_001204875	Q9EQU5	0.43642	0.199428	0.0904549
NM_025790	Q9CQR4	-0.453643	-0.352868	0.0904543
NM_019766	Q9R0Q7	0.201063	0.0532965	0.0903649
NM_145610	Q91YU8	0.170534	0.0338971	0.0899094
NM_026816	Q8R0A0	0.148271	0.0197983	0.0896249
NM_028887	Q6P5D8	0.399506	0.175689	0.0896212
NM_172697	Q4FK66	0.050712	-0.0408847	0.0894785
NM_008445	O35066	0.116669	0	0.0894362
NM_026238	Q7TMW6	-0.140474	-0.159785	0.0892112
NM_133668	Q8VEM8	0.242442	0.077413	0.0888053
NM_029872	Q9CX86	0.498219	0.236111	0.0887906
NM_026933	Q9D8Z2	0.0392289	-0.0488763	0.0886122
NM_178576	Q8BQZ5	0.122633	0.00250929	0.0882448
NM_028866	Q8K4P0	0.168705	0.0308542	0.0880011
NM_019428	O88796	0.183159	0.0396369	0.0878148
NM_011489	P42232	0.180625	0.0380484	0.0877991
NM_025947	P62627	-0.159672	-0.173161	0.0877478
NM_001198998	Q60931	-0.0330569	-0.094982	0.0873609
NM_013733	Q9QWF0	0.603165	0.299544	0.0871024
NM_026521	Q9D115	-0.0430678	-0.101589	0.0869656
NM_019771	Q9R0P5	-0.0762467	-0.122417	0.0867259
NM_008565	P49717	0.699279	0.358487	0.0864059
NM_146027	Q8VCA8	0.0630659	-0.0365913	0.0861061
NM_133702	Q8BJW5	0.378857	0.159075	0.0858194
NM_029760	Q9CWD8	0.181367	0.036445	0.0857347
NM_001163159	P49586	-0.233253	-0.220987	0.08558
NM_029789	Q924Z4	0.148968	0.0161329	0.0855267
NM_008668	Q61127	0.173953	0.031424	0.0853144
NM_001198823	P12023	0.248959	0.0773787	0.0847267
NM_001083331	Q8CEC0	0.187217	0.0388136	0.0844738
NM_145990	Q8K389	0.52968	0.251143	0.0842997
NM_026932	Q9D903	0.179588	0.0338694	0.0842633
NM_134040	Q91VR5	0.282905	0.0977356	0.0840202
NM_011568	O08583	0.369641	0.151479	0.083943
NM_011317	Q60749	0.45351	0.203421	0.0838429
NM_178605	Q9CPT5	0.488078	0.224635	0.0836061
NM_145513	Q8BH58	-0.0938671	-0.136761	0.0833151
NM_026561	Q3UFY7	-0.0175968	-0.0899637	0.082786
NM_175565	Q4VAA2	0.259613	0.0820103	0.0827477
NM_001163394	P70429	0.190135	0.0387272	0.0825766
NM_178616	Q8BG32	0.432145	0.188856	0.0825354
NM_027275	Q14C51	0.224239	0.0596719	0.0823593
NM_026473	Q922F4	0.225982	0.0605238	0.0821295
NM_001199337	Q9DCZ4	-0.0822036	-0.130894	0.0819455
NM_001114088	Q3TJD7	-0.0729154	-0.12515	0.081926
NM_028108	Q6PGB6	0.299397	0.10568	0.0817305
NM_022327	Q9JIW9	-0.0348091	-0.101865	0.0815652
NM_001001806	P23949	0.675082	0.338333	0.0812665
NM_177680	E9Q5K9	0.0257154	-0.064903	0.0809709
NM_033074	Q9D0R2	0.465164	0.207751	0.0809415
NM_026295	Q7TSG2	0.418998	0.178801	0.0806375
NM_016810	O88630	-0.0445773	-0.109007	0.0804845
NM_016965	P28660	0.117008	-0.00934503	0.0798807
NM_016677	P62748	-0.155883	-0.178715	0.0798435
NM_198169	P58929	0.132511	0	0.0796059
NM_001085495	A2A5R2	0.238308	0.0655548	0.0795123
NM_025844	Q9D1P4	-0.158135	-0.1805	0.079456
NM_001081179	Q8C547	0.268212	0.0839932	0.0793948
NM_029157	Q9D554	0.258761	0.0780116	0.0792773
NM_152807	Q8R0K4	0.000402472	-0.0826565	0.0789244
NM_026177	Q69ZC8	0.10257	-0.019338	0.0788465
NM_019658	O88520	-0.136282	-0.167589	0.078806
NM_025885	Q8C1S0	0.0320414	-0.0632142	0.0787343
NM_029362	Q9D8B3	0.112672	-0.013225	0.0786914
NM_017475	Q99K70	-0.230653	-0.227228	0.0777264
NM_026514	Q9CQC5	0.420316	0.176705	0.0777237
NM_172551	Q8BKF1	0.32871	0.119617	0.0774786
NM_007382	P45952	-0.0920868	-0.141793	0.0771783
NM_001030274	Q99LY9	-0.0857774	-0.138037	0.07702
NM_133900	Q99LS3	0.272208	0.0840565	0.0769787
NM_010330	P21995	0.377046	0.148905	0.0767734
NM_026034	Q9D0L7	0.011877	-0.0778375	0.0766233
NM_010436	P27661	0.595085	0.283947	0.0765194
NM_001242358	Q8K1J6	0.045268	-0.0572535	0.0764878
NM_008251	P18608	-0.0550326	-0.119562	0.076417
NM_011701	P20152	0.107374	-0.018872	0.076332
NM_178029	E9PYH6	-0.0317615	-0.105439	0.0761001
NM_011185	O09061	-0.229961	-0.228527	0.0759978
NM_139236	Q8R5K4	0.528468	0.241813	0.0757221
NM_001102407	Q9CWZ3	0.246022	0.0665148	0.0756856
NM_029278	Q8R3N1	0.341987	0.12594	0.075563
NM_144892	Q91W39	0.129355	-0.00614213	0.0754223
NM_021881	Q9QYS9	0.0255405	-0.0711404	0.0748421
NM_011829	P50096	0.584181	0.275476	0.0748143
NM_198249	Q3UPH7	-0.0166086	-0.0973648	0.0747717
NM_027933	Q9CT10	0.19802	0.0353131	0.0742699
NM_025403	Q9CQS2	0.0571523	-0.0522758	0.0740912
NM_001199188	Q9D8U8	0.176259	0.0212297	0.0736893
NM_016792	Q8CDN6	-0.0631437	-0.127463	0.0735493
NM_009941	P19783	-0.179493	-0.199675	0.0735331
NM_133360	Q5SWU9	-0.021182	-0.101841	0.0731329
NM_001081108	Q8CF66	-0.421254	-0.350419	0.0728051
NM_015754	O88851	-0.0678836	-0.131467	0.0724865
NM_172635	Q3TC46	0.266512	0.0755975	0.072054
NM_015735	Q3U1J4	0.385373	0.14919	0.0718918
NM_008448	Q61768	0.0171775	-0.0795019	0.0716699
NM_009812	O89110	-0.144628	-0.180086	0.0714876
NM_001164071	P70347	-0.551792	-0.432758	0.0714666
NM_008301	P17156	-0.245997	-0.24311	0.0713648
NM_027000	Q99ME9	0.21828	0.044765	0.0711503
NM_024233	Q9D8S4	0.145784	-0.000316745	0.0710532
NM_199196	Q80U70	0.39257	0.152622	0.0708576
NM_173748	Q8R1N4	0.295764	0.0921201	0.0704252
NM_020296	Q91W59	0.131046	-0.010128	0.0703866
NM_175137	Q3U2A8	0.397901	0.155433	0.0703612
NM_027130	Q8JZQ2	0.201733	0.0336085	0.0702609
NM_001115010	Q571G4	0.280979	0.082393	0.0698724
NM_172407	Q8BI72	-0.0140627	-0.100881	0.0696753
NM_009465	Q00993	0.31176	0.101106	0.0694854
NM_133780	F6ZDS4	0.404391	0.158543	0.0694433
NM_019699	Q9Z0R9	-0.0866651	-0.146209	0.069398
NM_144526	Q8BFY7	0.291044	0.0880839	0.0693179
NM_178597	Q923T9	0.00764706	-0.0886362	0.0684494
NM_027992	Q80X71	-0.594092	-0.462308	0.0681647
NM_133981	Q8VDI9	0.206294	0.0342204	0.0680426
NM_023479	Q80Y81	0.497897	0.214967	0.0678464
NM_008946	Q60692	0.0612931	-0.0562045	0.067593
NM_011626	P52875	-0.236575	-0.241416	0.0672119
NM_198937	Q6PGH2	0.172515	0.012264	0.0670465
NM_153570	Q8BHY2	0.797596	0.39984	0.066752
NM_001243041	P55264	-0.066402	-0.136461	0.0665726
NM_011418	Q9Z0H3	0.428623	0.170611	0.0664757
NM_011186	O55234	0.243478	0.0554404	0.0661895
NM_016750	P0C0S6	0.142932	-0.00701661	0.0661228
NM_138310	Q8VBT6	-0.260991	-0.257723	0.0660557
NM_133805	Q8VBV7	0.126717	-0.0171563	0.0660451
NM_026623	Q9CQF3	0.176184	0.0131406	0.0656468
NM_019824	Q9JM76	0.0126628	-0.0884117	0.0655615
NM_176968	Q8C5P5	0.209843	0.0335444	0.0651645
NM_025648	Q8C0C7	0.304879	0.0920901	0.0647393
NM_054056	Q925B0	0.24356	0.0538031	0.0645017
NM_026729	Q8R035	0.00129043	-0.0965911	0.0644388
NM_007945	Q08509	0.206766	0.0305389	0.0640687
NM_009112	P08207	-0.0580727	-0.134015	0.0638509
NM_001012309	Q5NCR9	-0.297323	-0.282794	0.063529
NM_026845	Q9D0W5	0.284756	0.07827	0.0634058
NM_024465	Q99LR1	0.0844752	-0.0461079	0.0633048
NM_001170561	Q6ZPE2	0.338278	0.110849	0.0627741
NM_144897	Q8K4Z3	-0.202388	-0.224711	0.0627042
NM_027098	Q9D7N6	-0.145141	-0.189298	0.0625944
NM_021354	Q9QXB9	0.365137	0.127335	0.0625939
NM_172015	Q8BU30	0.606856	0.277098	0.0623661
NM_023209	Q9JJ78	0.336805	0.109494	0.0623332
NM_016895	Q9WTP6	0.354567	0.120182	0.0619996
NM_027769	Q8BT60	-0.287804	-0.27887	0.0615473
NM_146000	Q8R149	0.362522	0.124546	0.0614271
NM_008098	P62774	0.164989	0.00195653	0.0614092
NM_145955	Q8R3C0	0.492818	0.205237	0.0612677
NM_026753	Q9D187	-0.0200445	-0.113035	0.0612332
NM_133918	Q99K41	0.168375	0.00383482	0.0611867
NM_026982	Q5F285	-0.24852	-0.255155	0.0608856
NM_025310	Q9DBE9	0.548438	0.237398	0.058916
NM_028754	Q8BHG2	-0.140857	-0.190749	0.0584852
NM_133754	Q71FD7	0.159407	-0.00454896	0.0583675
NM_031842	Q61466	0.29266	0.0778582	0.0580893
NM_001111311	Q3UZ39	0.216004	0.0302226	0.0580202
NM_009157	P47809	-0.0130327	-0.11203	0.057888
NM_009055	P48377	0.0876845	-0.0495449	0.0578763
NM_009825	P19324	-0.0078826	-0.108898	0.0578239
NM_001198790	Q9R0Y5	-0.191153	-0.222726	0.0577179
NM_009011	P54728	0.361679	0.120125	0.0575292
NM_007451	P51881	0.364857	0.121494	0.0569264
NM_028003	Q9D706	0.363495	0.120493	0.0567702
NM_001033450	P0DOV1	-0.141875	-0.193398	0.056468
NM_025887	Q9CQD1	-0.339375	-0.316483	0.0559341
NM_024213	Q91W96	-0.126147	-0.184556	0.0555508
NM_033565	Q9ESC8	0.031084	-0.0870316	0.055511
NM_008907	P17742	-0.147831	-0.198426	0.0551358
NM_030147	Q8R3B7	0.183863	0.00722353	0.0549647
NM_020007	Q9JKP5	0.0494665	-0.0763832	0.0547528
NM_008947	P62192	0.274577	0.0630514	0.0545034
NM_001035532	O54931	0.672424	0.309784	0.0543667
NM_025279	P61979	0.237805	0.0400116	0.0542812
NM_145353	Q3UDR8	-0.135182	-0.191504	0.0542093
NM_009294	P70452	-0.324583	-0.30917	0.0540689
NM_025717	Q8VE92	-0.388575	-0.349103	0.0538435
NM_178654	Q8BWW9	0.0820324	-0.057365	0.0535634
NM_010244	P70213	0.126881	-0.0295867	0.0535127
NM_025520	P62322	0.175905	0.000502143	0.0531817
NM_026440	Q9D0L8	-0.0190946	-0.120586	0.0530933
NM_001038018	O70293	0.235495	0.037166	0.0528689
NM_011955	Q9R060	0.278032	0.0634898	0.0527976
NM_029887	Q9CX30	0.148771	-0.0167281	0.0527883
NM_023040	P56213	0.0644082	-0.0692186	0.0526459
NM_007916	Q61655	0.312946	0.0845265	0.0521698
NM_011544	Q61286	-0.094656	-0.168765	0.0518013
NM_019640	P53811	0.241055	0.0387943	0.0510472
NM_025609	Q8CF89	0.174137	-0.00286794	0.0509083
NM_016753	P70202	-0.102598	-0.174641	0.0508529
NM_026508	Q9CQN1	0.475907	0.184252	0.0507755
NM_023331	Q9EQI8	0.0952084	-0.0521394	0.0506132
NM_134084	Q99KR7	0.268405	0.055008	0.0502896
NM_175113	Q8CE96	0.366197	0.115295	0.0498958
NM_001033449	Q3V0J1	0.100582	-0.0498403	0.0495782
NM_146054	Q8CIB5	0.12926	-0.032106	0.0495168
NM_008465	Q60960	0.165627	-0.00964763	0.0494094
NM_026149	Q6PIP5	0.159806	-0.0133213	0.0493476
NM_009672	O35381	0.301361	0.0744708	0.0493029
NM_176958	Q8BLR9	-0.0115784	-0.119729	0.0492866
NM_010358	P10649	-0.491669	-0.417881	0.0490366
NM_016860	P61164	0.209356	0.0169273	0.0488499
NM_023764	Q9QZ06	0.017459	-0.102194	0.0488026
NM_207659	Q8BUK6	-0.286832	-0.291656	0.0481573
NM_001135192	Q7SIG6	0.161675	-0.0134129	0.0480962
NM_013481	P97452	0.507785	0.200751	0.0474941
NM_027349	B2RY56	0.101826	-0.0513633	0.0472832
NM_001081290	Q3TLH4	0.284086	0.0617003	0.0472518
NM_028013	Q8C522	0.295515	0.0687901	0.0472497
NM_001146308	Q62418	0.251457	0.0414461	0.0472443
NM_026578	Q9CY66	0.559042	0.231948	0.0468853
NM_010773	Q9Z2E1	0.257965	0.0444694	0.0462294
NM_023397	Q9D967	-0.127265	-0.194881	0.0459198
NM_008566	P49718	0.806636	0.38457	0.0458725
NM_025410	Q9CR70	-0.0197807	-0.128282	0.0458231
NM_009874	Q03147	-0.528927	-0.444435	0.0456025
NM_001025561	Q9WU56	0.678035	0.304358	0.0454592
NM_001199141	Q8R5C8	-0.146185	-0.207199	0.0453419
NM_009104	P11157	0.844807	0.40698	0.0445965
NM_175154	Q68FH4	-0.220191	-0.253963	0.0444994
NM_008683	P29595	-0.111532	-0.186579	0.0444592
NM_007625	O55187	0.351541	0.100628	0.0443227
NM_001110209	Q7TQ95	-0.0103479	-0.124437	0.0438148
NM_139307	Q9CZT5	0.260556	0.0435186	0.043671
NM_011247	P97868	0.138549	-0.0323037	0.0435554
NM_009297	Q62383	0.353266	0.100858	0.0434823
NM_146108	Q8QZS1	0.0233126	-0.104006	0.0433591
NM_153680	Q8BVL3	0.0718014	-0.0740934	0.0431836
NM_025298	Q9CZT4	0.292079	0.0625552	0.0431468
NM_024172	Q99P31	0.366614	0.108365	0.0427064
NM_009288	O55098	0.0651353	-0.0787646	0.0426487
NM_025291	Q80VJ2	-0.325778	-0.321461	0.0425187
NM_019736	Q9R0X4	-0.0703554	-0.163176	0.0423108
NM_001039388	Q8CBE3	-0.405055	-0.370884	0.0422887
NM_001103165	Q61990	0.420138	0.140883	0.042012
NM_001110216	Q61686	0.349032	0.0963306	0.0415823
NM_001025156	Q7TQK5	-0.216003	-0.254847	0.0410162
NM_001163505	Q91YH5	0.00913685	-0.11543	0.0407307
NM_001081183	A2AIV2	0.169259	-0.0161118	0.0406916
NM_148932	Q8K3Z9	0.527164	0.205955	0.0406736
NM_145937	Q8R0F3	0.0571028	-0.0858248	0.0405728
NM_011862	Q9WVE8	0.390391	0.120833	0.0404204
NM_013556	P00493	0.0990925	-0.0600786	0.0402639
NM_027874	Q9DC28	0.180578	-0.00969948	0.0400801
NM_007926	P31230	-0.0351947	-0.143616	0.0400532
NM_133656	Q64010	-0.173115	-0.229648	0.0396021
NM_010477	P63038	0.639746	0.274654	0.0395141
NM_028999	Q922D4	0.229343	0.0195882	0.0391087
NM_138599	Q9CZW5	0.285553	0.0542994	0.0389403
NM_134011	Q91YM4	0.494974	0.18389	0.0385826
NM_011794	Q9Z0S1	0.3412	0.0882895	0.0384008
NM_008583	O88559	0.227208	0.0173322	0.038177
NM_008706	Q64669	0.0811006	-0.0737543	0.0377523
NM_008676	P97432	-0.0212647	-0.137361	0.0376651
NM_144954	Q9D787	-0.0489876	-0.154899	0.037329
NM_177876	Q8R0J7	0.303664	0.0634596	0.036863
NM_010288	P23242	0.863849	0.410966	0.0367674
NM_009510	P26040	0.798609	0.370452	0.0367347
NM_001164352	Q9WVJ9	0.0214373	-0.112124	0.036404
NM_178602	Q6P6I6	0.0705603	-0.0817119	0.0363351
NM_001033313	Q3UHX2	0.198889	-0.00222491	0.0361925
NM_028534	Q91VZ6	0.154523	-0.0298478	0.0360992
NM_008112	Q61598	0.0816801	-0.0752208	0.0359263
NM_025401	Q9EPV8	-0.186339	-0.241837	0.035619
NM_199080	Q501J6	-0.2012	-0.251118	0.03556
NM_144523	Q91VY9	-0.0916569	-0.183399	0.0353061
NM_007614	Q02248	0.108053	-0.0596268	0.0351554
NM_008927	P31938	0.240103	0.0222873	0.0351311
NM_009975	P67871	0.316228	0.0686325	0.0342396
NM_009273	P16254	-0.237344	-0.274868	0.0342374
NM_001077694	Q9ESD7	0.228425	0.0139969	0.034087
NM_029878	Q8BYA0	0.32829	0.0754809	0.0336031
NM_016805	Q8VEK3	0.503371	0.183053	0.032535
NM_025435	Q7TMY4	-0.137175	-0.214766	0.0321835
NM_175255	Q3U2P1	-0.373824	-0.362109	0.0316838
NM_008397	Q61739	0.491912	0.174916	0.0315094
NM_007783	P41241	0.364652	0.0956532	0.0312124
NM_019951	Q9R0P6	-0.220711	-0.267815	0.0309697
NM_010344	P47791	0.325245	0.0709534	0.0309651
NM_145830	Q9Z148	0.170371	-0.0252574	0.0308557
NM_001080118	Q925J9	0.299395	0.0546418	0.0306938
NM_010209	P97807	0.176373	-0.0220649	0.0303236
NM_027310	Q2VPQ9	-0.00333702	-0.133727	0.0301748
NM_011288	O35972	-0.12129	-0.207061	0.0300314
NM_025690	Q8CH25	-0.0151061	-0.142042	0.0291626
NM_198246	Q8BYL4	0.404918	0.118467	0.0290402
NM_001037846	Q8C5L3	0.118675	-0.0593217	0.0288694
NM_030215	Q91XU0	0.376467	0.100519	0.0287465
NM_007997	Q61578	0.664505	0.278875	0.0283711
NM_198295	Q8BXZ1	-0.0932753	-0.191499	0.0282103
NM_027435	Q8CDM1	0.414767	0.123578	0.0280399
NM_009282	Q9D3E6	0.108802	-0.0663987	0.027919
NM_001166589	P63242	0.604708	0.241219	0.0278196
NM_138589	Q78JW9	-0.0718588	-0.178759	0.0276607
NM_023651	Q9D0K1	-0.188491	-0.251253	0.0275395
NM_148925	Q8VDC1	0.343246	0.0786083	0.0274504
NM_172707	P62141	0.108139	-0.0678885	0.0268403
NM_008869	P47713	0.303721	0.0533257	0.0266936
NM_007983	P54731	0.338476	0.0746197	0.0264212
NM_133948	Q99JF8	0.381938	0.101574	0.0264075
NM_009673	P48036	0.0642951	-0.095626	0.0263087
NM_009361	Q08639	0.0602393	-0.0981498	0.0263016
NM_001037737	P53762	0.0604259	-0.0984326	0.0259029
NM_007832	P43346	0.31501	0.0595344	0.0258975
NM_029017	Q8K2Y7	-0.00861639	-0.141697	0.0254798
NM_025302	Q9D773	0.166506	-0.0332759	0.0252357
NM_012039	O54692	0.148392	-0.0446346	0.0251169
NM_030743	Q9ET26	0.0703497	-0.0932343	0.0249434
NM_133951	Q9DB85	0.191826	-0.0180237	0.0247765
NM_013852	Q8K268	0.0532934	-0.103995	0.0247667
NM_172867	B1AWL2	-0.0241974	-0.152237	0.0246081
NM_007460	O54774	-0.124649	-0.214595	0.0245821
NM_146035	Q921V5	-0.143301	-0.226206	0.0245452
NM_177240	B2RXC1	0.222612	0.000726175	0.0244232
NM_009790	P0DP26	-0.317873	-0.334838	0.0242369
NM_175374	Q8BJU9	-0.123084	-0.214	0.024206
NM_145578	P61082	0.371409	0.09267	0.0240365
NM_134023	P58802	-0.120335	-0.213005	0.0234946
NM_027425	Q8R4C2	-0.533069	-0.469135	0.0234719
NM_015827	O55029	-0.169507	-0.243553	0.0234588
[truncated: 2,185 more rows]
