# Supplementary material for: A rare codon-based translational program of cell proliferation
Source: Genome Biol. 2020 Feb 27;21:44. doi: 10.1186/s13059-020-1943-5 (PMC7045563; doi:10.1186/s13059-020-1943-5)
Supplement: Supplementary file 6 — Additional file 6: Table S5. tRNA A34I modification analysis. [file 13059_2020_1943_MOESM6_ESM.xlsx]

## Sheet: Sheet1
Table S5. tRNA A34I modification analysis
				1% FCS (Replicate 1)		1% FCS (Replicate 2)		1% FCS (Replicate 3)		10% FCS (Replicate 1)		10% FCS (Replicate 2)		10% FCS (Replicate 3)		Mean 1% FCS	Mean 10% FCS
tRNA_gene	POS	REF	ALT	reads-alt	freq	reads-alt	freq	reads-alt	freq	reads-alt	freq	reads-alt	freq	reads-alt	freq
tRNA-Ala-AGC-4-1	34	A	G	53	0.53	62	0.5536	55	0.4622	61	0.4519	35	0.4321	49	0.4224	0.515267	0.435467
tRNA-Arg-ACG-2-1	34	A	G	239	0.7156	64	0.4672	183	0.6489	114	0.4672	168	0.7814	49	0.4455	0.610567	0.5647
tRNA-Ile-AAT-1-1	35	A	G	895	0.976	362	0.9095	703	0.9348	621	0.9795	633	0.9799	284	0.9016	0.9401	0.953667
tRNA-Leu-AAG-1-1	35	A	G	3860	0.9042	529	0.8003	1672	0.8898	502	0.7688	1580	0.9065	56	0.448	0.864767	0.707767
tRNA-Pro-AGG-1-1	33	A	G	64	0.3422	19	0.161	64	0.4444	35	0.2518	61	0.3935	4	0.1176	0.315867	0.2543
tRNA-Ser-AGA-2-1	34	A	G	15	0.2778	6	0.0822	20	0.2778	16	0.4444	15	0.2941	78	0.5735	0.2126	0.437333
tRNA-Thr-AGT-1-1	35	A	G	54	0.587	19	0.413	39	0.5065	41	0.5857	52	0.6582	30	0.3226	0.502167	0.522167
tRNA-Val-AAC-1-1	34	A	G	330	0.9483	165	0.9218	413	0.9718	252	0.9655	232	0.9355	162	0.9818	0.9473	0.960933
