# Supplementary material for: A rare codon-based translational program of cell proliferation
Source: Genome Biol. 2020 Feb 27;21:44. doi: 10.1186/s13059-020-1943-5 (PMC7045563; doi:10.1186/s13059-020-1943-5)
Supplement: Supplementary file 7 — Additional file 7: Table S6. Primer, adapter and coding sequences. [file 13059_2020_1943_MOESM7_ESM.xlsx]

## Sheet: Sheet1
Table S6. Primer, adapter and coding sequences
Name	Sequence	Description
mrna_fucci_3p_adapter	TGGAATTCTCGGGTGCCAAGG	Trimmed 3’ adapter for mRNA-seq samples from the FUCCI system
mrna_diff_serum_3p_adapter	GATCGGAAGAGCACACGTCTGAACTCCAGTCAC	Trimmed 3’ adapter for mRNA-seq samples from different serum conditions
ribo_diff_serum_3p_adapter	CTGTAGGCACCATCAAT	Trimmed 3’ adapter for RPF-seq samples from different serum conditions
trna_diff_serum_3p_adapter	AGATCGGAAGAGCACACGTCTGAACTCCAGTCAC	Trimmed 3’ adapter for tRNA-seq samples from different serum conditions
qpcr_fwd_d2egfp_G1	CGTCCAACTCGCAGACCATT	qPCR forward primer for d2eGFP_G1
qpcr_rev_d2egfp_G1	GCGCTTTGGGTGCTGAGATA	qPCR reverse primer for d2eGFP_G1
qpcr_fwd_d2egfp_G2M	AGCGGATCACTACCAGCAGA	qPCR forward primer for d2eGFP_G2M
qpcr_rev_d2egfp_G2M	GGCGGTCACGAACTCTAGTA	qPCR reverse primer for d2eGFP_G2M
qpcr_fwd_gapdh	TGCACCACCAACTGCTTAG	qPCR forward primer for Gapdh
qpcr_rev_gapdh	GATGCAGGGATGATGTTC	qPCR reverse primer for Gapdh
d2egfp_G1_cds	ATGGTGAGCAAGGGCGAGGAGCTGTTCACCGGGGTGGTGCCCATCCTGGTCGAGCTCGACGGAGACGTCAATGGACATAAGTTTAGCGTCAGCGGAGAGGGAGAGGGAGACGCAACCTATGGAAAGCTCACCCTCAAGTTTATCTGCACCACCGGAAAGCTCCCCGTCCCCTGGCCCACCCTCGTCACCACCCTCACCTATGGAGTCCAATGCTTTAGCCGATATCCCGACCATATGAAGCAACATGACTTTTTTAAGAGCGCAATGCCCGAGGGATATGTCCAAGAGCGAACCATCTTTTTTAAGGACGACGGAAATTATAAGACCCGAGCAGAGGTCAAGTTTGAGGGAGACACCCTCGTCAATCGAATCGAGCTCAAGGGAATCGACTTTAAGGAG…	Coding sequence of d2eGFP_G1 gene (no stop codon)
d2egfp_G2M_cds	ATGGTGAGCAAGGGCGAGGAGCTGTTCACCGGGGTGGTGCCCATCCTGGTCGAACTAGATGGTGATGTAAACGGTCACAAATTCTCTGTATCTGGTGAAGGTGAAGGTGATGCGACTTACGGTAAACTAACTCTAAAATTCATATGTACTACTGGTAAACTACCTGTACCTTGGCCTACTCTAGTAACTACTCTAACTTACGGTGTACAGTGTTTCTCTAGATACCCTGATCACATGAAACAGCACGATTTCTTCAAATCTGCGATGCCTGAAGGTTACGTACAGGAAAGAACTATATTCTTCAAAGATGATGGTAACTACAAAACTAGAGCGGAAGTAAAATTCGAAGGTGATACTCTAGTAAACAGAATAGAACTAAAAGGTATAGATTTCAAAGAA…	Coding sequence of d2eGFP_G2M gene (no stop codon)
